# Supplementary material for: A systematic review of differential rate of use of the word “evolve” across fields
Source: PeerJ. 2017 Aug 21;5:e3639. doi: 10.7717/peerj.3639 (PMC5572546; doi:10.7717/peerj.3639)
Supplement: Table S2 [file peerj-05-3639-s004.xlsx]

## Sheet: Sheet1
S2 Table. Journal Papers Used in Analysis.
Journal	Category	Title	URL	Author	Date	Evolve	Substitute Words
Agriculture, Ecosystems, and Environment	Agronomy and Crop Science	Comparison of the weedy vegetation in old-fields and crop fields on the same site reveals that fallowing crop fields does Not result in seedbank buildup of agricultural weeds	http://ac.els-cdn.com/016788099490054X/1-s2.0-016788099490054X-main.pdf?_tid=5d05f8c2-6be3-11e6-ab19-00000aacb361&acdnat=1472253674_195b2ae03813024c6449a1ce8c24b511	Eugene P. Odum*, Tae Yoon Park, Kermit Hutcheson	1994-01-19	Yes	Develop
Agriculture, Ecosystems, and Environment	Agronomy and Crop Science	A Review of Use of Models of Weed Control in Integrated Crop Protection	http://ac.els-cdn.com/S0167880997000352/1-s2.0-S0167880997000352-main.pdf?_tid=741247b6-6be1-11e6-92e7-00000aab0f01&acdnat=1472252854_3c60a235df7f48a0b2b4e284ce7a1784	C.J. Doyle	1997-07-01	Yes	Develop
Agriculture, Ecosystems, and Environment	Agronomy and Crop Science	Using grain sorghum for crop rotation in southern Australia: a farm approach to system Development	http://www.sciencedirect.com/science/article/pii/S0167880902001998	Yvonne L Postlethwaitea, David R Coventry	2003-05-01	No	Develop
Agriculture, Ecosystems, and Environment	Agronomy and Crop Science	Towards an ecological systems approach in public research for environmental regulation of transgenic crops	http://www.sciencedirect.com/science/article/pii/S0167880903001452	David E Ervina, , , Rick Welshb, 1, , Sandra S Batiec, 2, , Chantal Line Carpentierd, 3,	2003-10-01	Yes	Develop
Agriculture, Ecosystems, and Environment	Agronomy and Crop Science	The mobility and degradation of pesticides in soils and the pollution of groundwater resources	http://www.sciencedirect.com/science/article/pii/S0167880907001934	Manuel Arias-Estéveza, Eugenio López-Periagoa, Elena Martínez-Carballob, Jesús Simal-Gándarab, , , Juan-Carlos Mejutoc, Luis García-Ríod	2008-02-01	No
Agriculture, Ecosystems, and Environment	Agronomy and Crop Science	Plants with phytotoxic potential: Wollemi pine (Wollemia Nobilis)	http://www.sciencedirect.com/science/article/pii/S0167880909002540	Alexa N. Seala, b, , , James E. Pratleya, b, Terry J. Haiga, Min Ana, Hanwen Wu	2010-01-01	No	Develop
Agriculture, Ecosystems, and Environment	Agronomy and Crop Science	Gene flow increases the initial frequency of herbicide resistance alleles in unselected Lolium rigidum populations	http://www.sciencedirect.com/science/article/pii/S0167880911002039	Roberto Busia, , , Severine Michelb, Stephen B. Powlesa, Christophe Délyeb	2011-08-01	Yes	Adapt, Mutate
Journal of the Science of Food and Agriculture	Agronomy and Crop Science	A 75% reduction in herbicide use throughintegration with sorghum+sunflower extractsfor weed management in wheat	http://onlinelibrary.wiley.com/doi/10.1002/jsfa.4030/epdf	Muhammed Naeem Mustaq, Zahid Ata Cheema, Abdul Khaliq, M Rashid Naveed	2010-05-04	No	Develop
Theoretical and Applied Genetics	Agronomy and Crop Science	Transformation of Brassica napus caNola cultivars with Arabidopsis thaliana acetohydroxyacid synthase genes and analysis of herbicide resistance	http://download.springer.com/static/pdf/773/art%253A10.1007%252FBF00226744.pdf?originUrl=http%3A%2F%2Flink.springer.com%2Farticle%2F10.1007%2FBF00226744&token2=exp=1472255584~acl=%2Fstatic%2Fpdf%2F773%2Fart%25253A10.1007%25252FBF00226744.pdf%3ForiginUrl%3Dhttp%253A%252F%252Flink.springer.com%252Farticle%252F10.1007%252FBF00226744*~hmac=8f562765ebff2ae547723495f4ba9c991155efd952dbdf994f5d290806160…	B.L. Miki t,***, H. Labb~ 1, j. Hattori 1, T. Ouellet 1, J. Gabard 1'*, G. SuNohara 1, p.j. Charest 2,**	1990-04-11	No	Mutate, Develop
Theoretical and Applied Genetics	Agronomy and Crop Science	Comparative RFLP mapping of the chiorotoluron resistance gene (Sul) in cultivated wheat (Triticum aestivum) and wild wheat (Triticum dicoccoides)	http://download.springer.com/static/pdf/528/art%253A10.1007%252Fs001220050380.pdf?originUrl=http%3A%2F%2Flink.springer.com%2Farticle%2F10.1007%2Fs001220050380&token2=exp=1472257652~acl=%2Fstatic%2Fpdf%2F528%2Fart%25253A10.1007%25252Fs001220050380.pdf%3ForiginUrl%3Dhttp%253A%252F%252Flink.springer.com%252Farticle%252F10.1007%252Fs001220050380*~hmac=d5eb63d06a32cce5333f5b3cc3bc85464d1f78f320c5994ab…	T. Krugman • O. Levy • J. W. Snape • B: Rubin A. Korol • E. Nevo	1996-06-14	Yes
Theoretical and Applied Genetics	Agronomy and Crop Science	Generation of transgenic asulam-resistant potatoes to facilitate eradication of parasitic broomrapes (Orobanche spp.), with the sul gene as the selectable marker	http://download.springer.com/static/pdf/164/art%253A10.1007%252Fs001220050719.pdf?originUrl=http%3A%2F%2Flink.springer.com%2Farticle%2F10.1007%2Fs001220050719&token2=exp=1472258315~acl=%2Fstatic%2Fpdf%2F164%2Fart%25253A10.1007%25252Fs001220050719.pdf%3ForiginUrl%3Dhttp%253A%252F%252Flink.springer.com%252Farticle%252F10.1007%252Fs001220050719*~hmac=6f11715825af15cf9881da4a449f8ceed83174eb259ee2cf9…	T.Surov · D.Aviv · R.Aly · D.M.Joel T. Goldman-Guez · J. Gressel	1997-07-17	Yes
Theoretical and Applied Genetics	Agronomy and Crop Science	Inheritance of evolved glyphosate resistance in Lolium rigidum (Gaud.)	http://download.springer.com/static/pdf/202/art%253A10.1007%252Fs001220051680.pdf?originUrl=http%3A%2F%2Flink.springer.com%2Farticle%2F10.1007%2Fs001220051680&token2=exp=1472256770~acl=%2Fstatic%2Fpdf%2F202%2Fart%25253A10.1007%25252Fs001220051680.pdf%3ForiginUrl%3Dhttp%253A%252F%252Flink.springer.com%252Farticle%252F10.1007%252Fs001220051680*~hmac=f6fa495972f0c01925bdf6a181c68302196058f3ad87f7d44…	D.F. Lorraine-Colwill · S.B. Powles · T.R. Hawkes C. Preston	2000-09-01	Yes	Develop
Theoretical and Applied Genetics	Agronomy and Crop Science	SNP markers for black-grass (Alopecurus myosuroides Huds.) geNotypes resistant to acetyl CoA-carboxylase inhibiting herbicides	http://download.springer.com/static/pdf/124/art%253A10.1007%252Fs00122-001-0852-6.pdf?originUrl=http%3A%2F%2Flink.springer.com%2Farticle%2F10.1007%2Fs00122-001-0852-6&token2=exp=1472258859~acl=%2Fstatic%2Fpdf%2F124%2Fart%25253A10.1007%25252Fs00122-001-0852-6.pdf%3ForiginUrl%3Dhttp%253A%252F%252Flink.springer.com%252Farticle%252F10.1007%252Fs00122-001-0852-6*~hmac=cfc47d10043ea7f77d7988ce1bcec4a27…	C. Délye · É. Calmès · A. Matéjicek	2002-02-22	Yes	Mutate
Theoretical and Applied Genetics	Agronomy and Crop Science	Transmission of herbicide resistance from a moNoecious to a dioecious weedy Amaranthus species	http://download.springer.com/static/pdf/38/art%253A10.1007%252Fs00122-002-0931-3.pdf?originUrl=http%3A%2F%2Flink.springer.com%2Farticle%2F10.1007%2Fs00122-002-0931-3&token2=exp=1472255515~acl=%2Fstatic%2Fpdf%2F38%2Fart%25253A10.1007%25252Fs00122-002-0931-3.pdf%3ForiginUrl%3Dhttp%253A%252F%252Flink.springer.com%252Farticle%252F10.1007%252Fs00122-002-0931-3*~hmac=433cd08b9c2c8855b2e392ab170aa853eab…	P. J. Tranel · J. J. Wassom · M. R. Jeschke A. L. Rayburn	2002-04-18	Yes	Acquire, Develop
Theoretical and Applied Genetics	Agronomy and Crop Science	Acetohydroxyacid synthase mutations conferring resistance	http://download.springer.com/static/pdf/480/art%253A10.1007%252Fs00122-004-1716-7.pdf?originUrl=http%3A%2F%2Flink.springer.com%2Farticle%2F10.1007%2Fs00122-004-1716-7&token2=exp=1472256880~acl=%2Fstatic%2Fpdf%2F480%2Fart%25253A10.1007%25252Fs00122-004-1716-7.pdf%3ForiginUrl%3Dhttp%253A%252F%252Flink.springer.com%252Farticle%252F10.1007%252Fs00122-004-1716-7*~hmac=ec31eaeef0c31ee4c478c0302e5f920f3…	Judith M. Kolkman . Mary B. Slabaugh .Jose M. Bruniard . Simon Berry . B. Shaun Bushman . Christine Olungu . Nele Maes . Gustavo Abratti . Andres Zambelli . Jerry F. Miller . Alberto Leon . Steven J. Knapp	2004-08-10	No	Mutate, Develop, Emerge
Theoretical and Applied Genetics	Agronomy and Crop Science	Introgression of an imidazoliNone-resistance gene from winter wheat (Triticum aestivum L.) into jointed goatgrass (Aegilops cylindrica Host)	http://download.springer.com/static/pdf/993/art%253A10.1007%252Fs00122-006-0421-0.pdf?originUrl=http%3A%2F%2Flink.springer.com%2Farticle%2F10.1007%2Fs00122-006-0421-0&token2=exp=1472256108~acl=%2Fstatic%2Fpdf%2F993%2Fart%25253A10.1007%25252Fs00122-006-0421-0.pdf%3ForiginUrl%3Dhttp%253A%252F%252Flink.springer.com%252Farticle%252F10.1007%252Fs00122-006-0421-0*~hmac=1acc1aebb36efea50b4057342880ce738…	Alejandro Perez-Jones Æ Carol A. Mallory-Smith Æ Jennifer L. Hansen Æ Robert S. Zemetra	2006-08-21	Yes	Mutate
Theoretical and Applied Genetics	Agronomy and Crop Science	The spread of resistance to acetolactate synthase inhibiting herbicides in a wind borne, self-pollinated weed species, Lactuca serriola L.	http://download.springer.com/static/pdf/598/art%253A10.1007%252Fs00122-007-0576-3.pdf?originUrl=http%3A%2F%2Flink.springer.com%2Farticle%2F10.1007%2Fs00122-007-0576-3&token2=exp=1472256370~acl=%2Fstatic%2Fpdf%2F598%2Fart%25253A10.1007%25252Fs00122-007-0576-3.pdf%3ForiginUrl%3Dhttp%253A%252F%252Flink.springer.com%252Farticle%252F10.1007%252Fs00122-007-0576-3*~hmac=0e970b2424b87d0eda1bf51a3e7270681…	Y-Q. Lu · J. Baker · C. Preston	2007-07-13	Yes	Develop, Mutate
Theoretical and Applied Genetics	Agronomy and Crop Science	Molecular and biochemical characterization of an induced mutation conferring imidazoliNone resistance in sunflower	http://download.springer.com/static/pdf/896/art%253A10.1007%252Fs00122-008-0880-6.pdf?originUrl=http%3A%2F%2Flink.springer.com%2Farticle%2F10.1007%2Fs00122-008-0880-6&token2=exp=1472255891~acl=%2Fstatic%2Fpdf%2F896%2Fart%25253A10.1007%25252Fs00122-008-0880-6.pdf%3ForiginUrl%3Dhttp%253A%252F%252Flink.springer.com%252Farticle%252F10.1007%252Fs00122-008-0880-6*~hmac=c9acdd673fc14a270382e505cab9d164a…	Carlos A. Sala Æ MariaNo Bulos Æ Mariel Echarte Æ Sherry R. Whitt Æ Robert Ascenzi	2008-09-11	No	Mutate, Emerge
Theoretical and Applied Genetics	Agronomy and Crop Science	Multiple allelic forms of acetohydroxyacid synthase are responsible for herbicide resistance in Setaria viridis	http://download.springer.com/static/pdf/658/art%253A10.1007%252Fs00122-009-1067-5.pdf?originUrl=http%3A%2F%2Flink.springer.com%2Farticle%2F10.1007%2Fs00122-009-1067-5&token2=exp=1472255098~acl=%2Fstatic%2Fpdf%2F658%2Fart%25253A10.1007%25252Fs00122-009-1067-5.pdf%3ForiginUrl%3Dhttp%253A%252F%252Flink.springer.com%252Farticle%252F10.1007%252Fs00122-009-1067-5*~hmac=7794f75ba62958c389657138f2de78c5e…	Julie Laplante Æ Istvan Rajcan Æ Franc ̧ois J. Tardif	2009-06-04	No	Mutate
Theoretical and Applied Genetics	Agronomy and Crop Science	Genetic characterization of the acetohydroxyacid synthase (AHAS) gene responsible for resistance to imidazoliNone in chickpea (Cicer arietinum L.)	http://download.springer.com/static/pdf/954/art%253A10.1007%252Fs00122-014-2320-0.pdf?originUrl=http%3A%2F%2Flink.springer.com%2Farticle%2F10.1007%2Fs00122-014-2320-0&token2=exp=1472257380~acl=%2Fstatic%2Fpdf%2F954%2Fart%25253A10.1007%25252Fs00122-014-2320-0.pdf%3ForiginUrl%3Dhttp%253A%252F%252Flink.springer.com%252Farticle%252F10.1007%252Fs00122-014-2320-0*~hmac=8896e4a6c834ea44bf07c46a6ef99b297…	Courtney Thompson · Bunyamin Tar’an	2014-05-13	No	Mutate
Theoretical and Applied Genetics	Agronomy and Crop Science	Development and characterization of mutant winter wheat (Triticum aestivum L.) accessions resistant to the herbicide quizalofop	http://download.springer.com/static/pdf/794/art%253A10.1007%252Fs00122-014-2434-4.pdf?originUrl=http%3A%2F%2Flink.springer.com%2Farticle%2F10.1007%2Fs00122-014-2434-4&token2=exp=1472257105~acl=%2Fstatic%2Fpdf%2F794%2Fart%25253A10.1007%25252Fs00122-014-2434-4.pdf%3ForiginUrl%3Dhttp%253A%252F%252Flink.springer.com%252Farticle%252F10.1007%252Fs00122-014-2434-4*~hmac=5785a125558e71894c1b057d263fc5cef…	Michael Ostlie · Scott D. Haley · Victoria Anderson · Dale Shaner · Harish Manmathan · Craig Beil · Phillip Westra	2014-11-29	No	Mutate
Cancer Cell	Cancer-Specific	Perspectives on the Development of a molecularly targeted agent	http://ucelinks.cdlib.org:8888/sfx_local?url_ver=Z39.88-2004&rfr_id=info%3Asid%2Fucla.worldcat.org%3Aworldcat&rft_val_fmt=info%3Aofi%2Ffmt%3Akev%3Amtx%3Ajournal&rft.genre=article&rft.genre=article&rft_id=info%3Aoclcnum%2F111744729&rft_id=urn%3AISSN%3A1535-6108&rft.aulast=Druker&rft.aufirst=BJ&rft.atitle=Perspectives+on+the+Development+of+a+molecularly+targeted+agent.&rft.jtitle=Cancer+cell&rft.da…	Brian J Druker	2002-02-01	No	Develop, Mutate
Cancer Cell	Cancer-Specific	Remodeling of the extracellular matrix through overexpression of collagen VI contributes to cisplatin resistance in ovarian cancer cells	http://ucelinks.cdlib.org:8888/sfx_local?url_ver=Z39.88-2004&rfr_id=info%3Asid%2Fucla.worldcat.org%3Aworldcat&rft_val_fmt=info%3Aofi%2Ffmt%3Akev%3Amtx%3Ajournal&rft.genre=article&rft.genre=article&rft_id=info%3Aoclcnum%2F110490749&rft_id=urn%3AISSN%3A1535-6108&rft.aulast=Sherman-Baust&rft.aufirst=CA&rft.atitle=Remodeling+of+the+extracellular+matrix+through+overexpression+of+collagen+VI+contribute…	Cheryl A. Sherman-Baust1, Ashani T. Weeraratna4, Leticia B.A. Rangel1, Ellen S. Pizer2, Kathleen R. Cho3, Donald R. Schwartz3, Teresa Shock1, 5, Patrice J. Morin	2003-04-01	No	Develop, Acquire
Cancer Cell	Cancer-Specific	Chemosensitivity linked to p73 function	http://ucelinks.cdlib.org:8888/sfx_local?url_ver=Z39.88-2004&rfr_id=info%3Asid%2Fucla.worldcat.org%3Aworldcat&rft_val_fmt=info%3Aofi%2Ffmt%3Akev%3Amtx%3Ajournal&rft.genre=article&rft.genre=article&rft_id=info%3Aoclcnum%2F110490763&rft_id=urn%3AISSN%3A1535-6108&rft.aulast=Irwin&rft.aufirst=MS&rft.atitle=Chemosensitivity+linked+to+p73+function.&rft.jtitle=Cancer+cell&rft.date=2003&rft.volume=3&rft.…	Meredith S Irwin1, 3, Keiichi Kondo1, Maria Carmen Marin1, Lynn S Cheng3, William C Hahn1, William G Kaelin Jr.	2003-04-01	No	Mutate
Cancer Cell	Cancer-Specific	PKC412 overcomes resistance to imatinib in a murine model of FIP1L1-PDGFRα-induced myeloproliferative disease	http://ucelinks.cdlib.org:8888/sfx_local?url_ver=Z39.88-2004&rfr_id=info%3Asid%2Fucla.worldcat.org%3Aworldcat&rft_val_fmt=info%3Aofi%2Ffmt%3Akev%3Amtx%3Ajournal&rft.genre=article&rft.genre=article&rft_id=info%3Aoclcnum%2F110993429&rft_id=urn%3AISSN%3A1535-6108&rft.aulast=Cools&rft.aufirst=J&rft.atitle=PKC412+overcomes+resistance+to+imatinib+in+a+murine+model+of+FIP1L1-PDGFR%CE%B1-induced+myelopro…	Jan Cools1, 3, 10, Elizabeth H Stover1, 10, Christina L Boulton1, 4, 10, Jason Gotlib5, Robert D Legare6, Sonia M Amaral1, David P Curley1, Nicole Duclos1, Rebecca Rowan1, Jeffery L Kutok2, Benjamin H Lee1, 2, Ifor R Williams7, Steven E Coutre5, Richard M Stone8, Daniel J DeAngelo8, Peter Marynen3, Paul W Manley9, Thomas Meyer9, DoriaNo Fabbro9, Donna Neuberg8, Ellen Weisberg8, James D Griffin8, …	2003-05-01	No	Develop, Mutate
Cancer Cell	Cancer-Specific	Resistance to antineoplastic therapy: The oncogenic tyrosine kinase-Bcl-xL axis	http://ucelinks.cdlib.org:8888/sfx_local?url_ver=Z39.88-2004&rfr_id=info%3Asid%2Fucla.worldcat.org%3Aworldcat&rft_val_fmt=info%3Aofi%2Ffmt%3Akev%3Amtx%3Ajournal&rft.genre=article&rft.genre=article&rft_id=info%3Aoclcnum%2F111819814&rft_id=urn%3AISSN%3A1535-6108&rft.aulast=Weintraub&rft.aufirst=SJ&rft.atitle=Resistance+to+antineoplastic+therapy.+The+oncogenic+tyrosine+kinase-Bcl-x%28L%29+axis.&rft.…	Steven J. Weintraub, 1, , Scott R. Manson1, Benjamin E. Deverman2	2004-01-01	No	Mutate
Cancer Cell	Cancer-Specific	Human MUC1 carciNoma-associated protein confers resistance to geNotoxic anticancer agents	http://ucelinks.cdlib.org:8888/sfx_local?url_ver=Z39.88-2004&rfr_id=info%3Asid%2Fucla.worldcat.org%3Aworldcat&rft_val_fmt=info%3Aofi%2Ffmt%3Akev%3Amtx%3Ajournal&rft.genre=article&rft.genre=article&rft_id=info%3Aoclcnum%2F112193839&rft_id=urn%3AISSN%3A1535-6108&rft.aulast=Ren&rft.aufirst=J&rft.atitle=Human+MUC1+carciNoma-associated+protein+confers+resistance+to+geNotoxic+anticancer+agents.&rft.jti…	Jian Ren1, Naoki Agata2, Dongshu Chen2, Yongqing Li2, Wei-hsuan Yu1, Lei Huang1, Deepak Raina1, Wen Chen1, Surender Kharbanda2, Donald Kufe	2004-02-01	No
Cancer Cell	Cancer-Specific	Selective estrogen receptor modulation: Concept and consequences in cancer	http://ucelinks.cdlib.org:8888/sfx_local?url_ver=Z39.88-2004&rfr_id=info%3Asid%2Fucla.worldcat.org%3Aworldcat&rft_val_fmt=info%3Aofi%2Ffmt%3Akev%3Amtx%3Ajournal&rft.genre=article&rft.genre=article&rft_id=info%3Aoclcnum%2F112379725&rft_id=urn%3AISSN%3A1535-6108&rft.aulast=Jordan&rft.aufirst=VC&rft.atitle=Selective+estrogen+receptor+modulation%3A+concept+and+consequences+in+cancer.&rft.jtitle=Cance…	V.Craig Jordan	2004-03-01	Yes	Adapt, Develop
Cancer Cell	Cancer-Specific	Focus on multiple myeloma	http://ucelinks.cdlib.org:8888/sfx_local?url_ver=Z39.88-2004&rfr_id=info%3Asid%2Fucla.worldcat.org%3Aworldcat&rft_val_fmt=info%3Aofi%2Ffmt%3Akev%3Amtx%3Ajournal&rft.genre=article&rft.genre=article&rft_id=info%3Aoclcnum%2F111228192&rft_id=urn%3AISSN%3A1535-6108&rft.aulast=Mitsiades&rft.aufirst=CS&rft.atitle=Focus+on+multiple+myeloma.&rft.jtitle=Cancer+cell&rft.date=2004&rft.volume=6&rft.issue=5&rf…	Constantine S. Mitsiades, 1, , Nicholas Mitsiades1, 2, Nikhil C. Munshi1, Kenneth C. Anderson	2004-11-01	No	Develop, Mutate
Cancer Cell	Cancer-Specific	Characterization of AMN107, a selective inhibitor of native and mutant Bcr-Abl.	http://ucelinks.cdlib.org:8888/sfx_local?url_ver=Z39.88-2004&rfr_id=info%3Asid%2Fucla.worldcat.org%3Aworldcat&rft_val_fmt=info%3Aofi%2Ffmt%3Akev%3Amtx%3Ajournal&rft.genre=article&rft.genre=article&rft_id=info%3Aoclcnum%2F110763705&rft_id=urn%3AISSN%3A1535-6108&rft.aulast=Weisberg&rft.aufirst=E&rft.atitle=Characterization+of+AMN107%2C+a+selective+inhibitor+of+native+and+mutant+Bcr-Abl.&rft.jtitle=…	Ellen Weisberg1, 5, Paul W. Manley2, 5, Werner Breitenstein2, Josef Brüggen2, Sandra W. Cowan-Jacob2, Arghya Ray1, Brian Huntly3, DoriaNo Fabbro2, Gabriele Fendrich2, Elizabeth Hall-Meyers1, Andrew L. Kung1, 4, Jürgen Mestan2, George Q. Daley4, Linda Callahan1, Laurie Catley1, Cara Cavazza1, Azam Mohammed4, Donna Neuberg1, Renee D. Wright3, D. Gary Gilliland3, James D. Griffin	2005-02-01	No	Emerge, Mutate, Develop
Cancer Cell	Cancer-Specific	Targeting ADAM-mediated ligand cleavage to inhibit HER3 and EGFR pathways in Non-small cell lung cancer	http://ucelinks.cdlib.org:8888/sfx_local?url_ver=Z39.88-2004&rfr_id=info%3Asid%2Fucla.worldcat.org%3Aworldcat&rft_val_fmt=info%3Aofi%2Ffmt%3Akev%3Amtx%3Ajournal&rft.genre=article&rft.genre=article&rft_id=info%3Aoclcnum%2F5902168452&rft_id=urn%3AISSN%3A1535-6108&rft.aulast=Zhou&rft.aufirst=Bin-Bing&rft.auinitm=S&rft.atitle=Targeting+ADAM-mediated+ligand+cleavage+to+inhibit+HER3+and+EGFR+pathways+i…	Bin-Bing S. Zhou1, 4, , , Michael Peyton2, Biao He3, Changnian Liu1, Luc Girard2, Eian Caudler1, Yvonne Lo1, Frederic Baribaud1, Iwao Mikami3, Noemi Reguart3, Gengjie Yang1, Yanlong Li1, Wenqing Yao1, Kris Vaddi1, Adi F. Gazdar2, Steven M. Friedman1, David M. Jablons3, Robert C. Newton1, Jordan S. Fridman1, John D. Minna2, Peggy A. Scherle	2006-07-01	No	Mutate
Cancer Cell	Cancer-Specific	The BH3 mimetic ABT-737 targets selective Bcl-2 proteins and efficiently induces apoptosis via Bak/Bax if Mcl-1 is neutralized	http://ucelinks.cdlib.org:8888/sfx_local?url_ver=Z39.88-2004&rfr_id=info%3Asid%2Fucla.worldcat.org%3Aworldcat&rft_val_fmt=info%3Aofi%2Ffmt%3Akev%3Amtx%3Ajournal&rft.genre=article&rft.genre=article&rft_id=info%3Aoclcnum%2F4931288597&rft_id=urn%3AISSN%3A1535-6108&rft.aulast=van+Delft&rft.aufirst=Mark&rft.auinitm=F&rft.atitle=The+BH3+mimetic+ABT-737+targets+selective+Bcl-2+proteins+and+efficiently+i…	Mark F. van Delft1, 2, 4, Andrew H. Wei1, 4, 6, Kylie D. Mason1, 2, Cassandra J. Vandenberg1, Lin Chen1, Peter E. Czabotar1, Simon N. Willis1, Clare L. Scott1, Catherine L. Day3, Suzanne Cory1, Jerry M. Adams1, 5, Andrew W. Roberts1, 5, David C.S. Huang1, 5	2006-11-01	No	Mutate
Cancer Cell	Cancer-Specific	Synergy between PPARγ Ligands and Platinum-Based Drugs in Cancer	http://ucelinks.cdlib.org:8888/sfx_local?url_ver=Z39.88-2004&rfr_id=info%3Asid%2Fucla.worldcat.org%3Aworldcat&rft_val_fmt=info%3Aofi%2Ffmt%3Akev%3Amtx%3Ajournal&rft.genre=article&rft.genre=article&rft_id=info%3Aoclcnum%2F4931289327&rft_id=urn%3AISSN%3A1535-6108&rft.aulast=Girnun&rft.aufirst=Geoffrey&rft.auinitm=D&rft.atitle=Synergy+between+PPAR%CE%B3+Ligands+and+Platinum-Based+Drugs+in+Cancer&rft…	Geoffrey D Girnun; Elnaz Naseri; Scott B Vafai; Lishu Qu; Jeffrey D Szwaya	2007-05-08	No	Develop, Acquire
Cancer Cell	Cancer-Specific	Bronchial and Peripheral Murine Lung CarciNomas Induced by T790M-L858R Mutant EGFR Respond to HKI-272 and Rapamycin Combination Therapy	http://ucelinks.cdlib.org:8888/sfx_local?url_ver=Z39.88-2004&rfr_id=info%3Asid%2Fucla.worldcat.org%3Aworldcat&rft_val_fmt=info%3Aofi%2Ffmt%3Akev%3Amtx%3Ajournal&rft.genre=article&rft.genre=article&rft_id=info%3Aoclcnum%2F153643367&rft_id=urn%3AISSN%3A1535-6108&rft.aulast=Li&rft.aufirst=D&rft.atitle=Bronchial+and+peripheral+murine+lung+carciNomas+induced+by+T790M-L858R+mutant+EGFR+respond+to+HKI-2…	Danan Li1, 2, 12, Takeshi Shimamura1, 8, 12, Hongbin Ji1, 2, 12, Liang Chen1, 2, Henry J. Haringsma1, Kate McNamara1, 2, Mei-Chih Liang1, 2, Samanthi A. Perera1, 2, Sara Zaghlul1, 2, Christa L. Borgman1, Shigeto Kubo3, Masaya Takahashi3, Yanping Sun4, Lucian R. Chirieac5, Robert F. Padera5, Neal I. Lindeman5, Pasi A. Jänne1, 8, Roman K. Thomas9, 10, Matthew L. Meyerson1, 11, Michael J. Eck6, Jeff…	2007-07-10	No	Emerge, Mutate, Develop
Cancer Cell	Cancer-Specific	Life, Death, BH3 Profiles, and the Salmon Mousse	http://ucelinks.cdlib.org:8888/sfx_local?url_ver=Z39.88-2004&rfr_id=info%3Asid%2Fucla.worldcat.org%3Aworldcat&rft_val_fmt=info%3Aofi%2Ffmt%3Akev%3Amtx%3Ajournal&rft.genre=article&rft.genre=article&rft_id=info%3Aoclcnum%2F5902301588&rft_id=urn%3AISSN%3A1535-6108&rft.aulast=Green&rft.aufirst=Douglas&rft.auinitm=R&rft.atitle=Life%2C+Death%2C+BH3+Profiles%2C+and+the+Salmon+Mousse&rft.jtitle=Cancer+Ce…	Douglas R. Green	2007-08-14	No
Cancer Cell	Cancer-Specific	PI3 Kinase Activation and Response to Trastuzumab Therapy: What's neu with Herceptin Resistance?	http://ucelinks.cdlib.org:8888/sfx_local?url_ver=Z39.88-2004&rfr_id=info%3Asid%2Fucla.worldcat.org%3Aworldcat&rft_val_fmt=info%3Aofi%2Ffmt%3Akev%3Amtx%3Ajournal&rft.genre=article&rft.genre=article&rft_id=info%3Aoclcnum%2F174273198&rft_id=urn%3AISSN%3A1535-6108&rft.aulast=Park&rft.aufirst=BH&rft.atitle=PI3+kinase+activation+and+response+to+Trastuzumab+Therapy%3A+what%27s+neu+with+herceptin+resista…	Ben Ho Park1, Nancy E. Davidson	2007-10-16	No	Develop, Mutate
Cancer Cell	Cancer-Specific	The Extracellular Matrix Protein TGFBI Induces Microtubule Stabilization and Sensitizes Ovarian Cancers to Paclitaxel	http://ucelinks.cdlib.org:8888/sfx_local?url_ver=Z39.88-2004&rfr_id=info%3Asid%2Fucla.worldcat.org%3Aworldcat&rft_val_fmt=info%3Aofi%2Ffmt%3Akev%3Amtx%3Ajournal&rft.genre=article&rft.genre=article&rft_id=info%3Aoclcnum%2F4931290595&rft_id=urn%3AISSN%3A1535-6108&rft.aulast=Ahmed&rft.aufirst=Ahmed&rft.auinitm=Ashour&rft.atitle=The+Extracellular+Matrix+Protein+TGFBI+Induces+Microtubule+Stabilization…	Ahmed Ashour Ahmed1, 3, 5, Anthony D. Mills4, Ashraf E.K. Ibrahim1, Jillian Temple1, 3, Cherie Blenkiron3, Maria Vias3, Charlie E. Massie3, N. Gopalakrishna Iyer3, Adam McGeoch4, Robin Crawford5, Barbara Nicke6, Julian Downward6, Charles Swanton6, Stephen D. Bell4, Helena M. Earl3, Ronald A. Laskey4, Carlos Caldas2, 3, James D. Brenton1	2007-12-06	No	Acquire
Cancer Cell	Cancer-Specific	Discovery of Drug-Resistant and Drug-Sensitizing Mutations in the Oncogenic PI3K Isoform p110α	http://ucelinks.cdlib.org:8888/sfx_local?url_ver=Z39.88-2004&rfr_id=info%3Asid%2Fucla.worldcat.org%3Aworldcat&rft_val_fmt=info%3Aofi%2Ffmt%3Akev%3Amtx%3Ajournal&rft.genre=article&rft.genre=article&rft_id=info%3Aoclcnum%2F5899934195&rft_id=urn%3AISSN%3A1535-6108&rft.aulast=Zunder&rft.aufirst=Eli&rft.auinitm=R&rft.atitle=Discovery+of+Drug-Resistant+and+Drug-Sensitizing+Mutations+in+the+Oncogenic+PI…	Eli R. Zunder et al.	2008-08-12	No	Emerge, Mutate, Develop
Cancer Cell	Cancer-Specific	MTDH Activation by 8q22 GeNomic Gain Promotes Chemoresistance and Metastasis of Poor-ProgNosis Breast Cancer	http://ucelinks.cdlib.org:8888/sfx_local?url_ver=Z39.88-2004&rfr_id=info%3Asid%2Fucla.worldcat.org%3Aworldcat&rft_val_fmt=info%3Aofi%2Ffmt%3Akev%3Amtx%3Ajournal&rft.genre=article&rft.genre=article&rft_id=info%3Aoclcnum%2F316900507&rft_id=urn%3AISSN%3A1535-6108&rft_id=info%3Adoi%2Fhttp%3A%2F%2Fdx.doi.org%2F10.1016%2Fj.ccr.2008.11.013&rft.aulast=Hu&rft.aufirst=G&rft.atitle=MTDH+activation+by+8q22+g…	Guohong Hu1, Robert A. Chong1, 6, Qifeng Yang2, 6, 7, Yong Wei1, Mario A. Blanco1, Feng Li1, Michael Reiss3, 4, Jessie L.-S. Au5, Bruce G. Haffty2, Yibin Kang1, 4,	2009-01-06	No	Acquire
Cancer Cell	Cancer-Specific	Tumor-Associated Fibroblasts as “Trojan Horse” Mediators of Resistance to Anti-VEGF Therapy	http://ucelinks.cdlib.org:8888/sfx_local?url_ver=Z39.88-2004&rfr_id=info%3Asid%2Fucla.worldcat.org%3Aworldcat&rft_val_fmt=info%3Aofi%2Ffmt%3Akev%3Amtx%3Ajournal&rft.genre=article&rft.genre=article&rft_id=info%3Aoclcnum%2F316900505&rft_id=urn%3AISSN%3A1535-6108&rft_id=info%3Adoi%2Fhttp%3A%2F%2Fdx.doi.org%2F10.1016%2Fj.ccr.2008.12.011&rft.aulast=Francia&rft.aufirst=G&rft.atitle=Tumor-associated+fib…	Giulio Francia1, , , Urban Emmenegger1, 2, 3, Robert S. Kerbel	2009-01-06	No	Develop
Cancer Cell	Cancer-Specific	Ligand-Independent HER2/HER3/PI3K Complex Is Disrupted by Trastuzumab and Is Effectively Inhibited by the PI3K Inhibitor GDC-0941	http://ucelinks.cdlib.org:8888/sfx_local?url_ver=Z39.88-2004&rfr_id=info%3Asid%2Fucla.worldcat.org%3Aworldcat&rft_val_fmt=info%3Aofi%2Ffmt%3Akev%3Amtx%3Ajournal&rft.genre=article&rft.genre=article&rft_id=info%3Aoclcnum%2F320258220&rft_id=urn%3AISSN%3A1535-6108&rft_id=info%3Adoi%2Fhttp%3A%2F%2Fdx.doi.org%2F10.1016%2Fj.ccr.2009.03.020&rft.aulast=Junttila&rft.aufirst=TT&rft.atitle=Ligand-independent…	Teemu T. Junttila1, Robert W. Akita1, Kathryn Parsons1, Carter Fields1, Gail D. Lewis Phillips1, Lori S. Friedman1, Deepak Sampath1, Mark X. Sliwkowski1	2009-05-05	No	Mutate
Cancer Cell	Cancer-Specific	Tricking MelaNoma to Self-Digest: A Deal of a Meal!	http://ucelinks.cdlib.org:8888/sfx_local?url_ver=Z39.88-2004&rfr_id=info%3Asid%2Fucla.worldcat.org%3Aworldcat&rft_val_fmt=info%3Aofi%2Ffmt%3Akev%3Amtx%3Ajournal&rft.genre=article&rft.genre=article&rft_id=info%3Aoclcnum%2F432148826&rft_id=urn%3AISSN%3A1535-6108&rft_id=info%3Adoi%2Fhttp%3A%2F%2Fdx.doi.org%2F10.1016%2Fj.ccr.2009.07.006&rft.aulast=Kim&rft.aufirst=H&rft.atitle=Tricking+melaNoma+to+sel…	Hyungsoo Kim1, Ze'ev Ronai1	2009-08-04	No	Develop, Mutate, Acquire
Cancer Cell	Cancer-Specific	Persistence of Leukemia-Initiating Cells in a Conditional KNockin Model of an Imatinib-Responsive Myeloproliferative Disorder	http://ucelinks.cdlib.org:8888/sfx_local?url_ver=Z39.88-2004&rfr_id=info%3Asid%2Fucla.worldcat.org%3Aworldcat&rft_val_fmt=info%3Aofi%2Ffmt%3Akev%3Amtx%3Ajournal&rft.genre=article&rft.genre=article&rft_id=info%3Aoclcnum%2F432148837&rft_id=urn%3AISSN%3A1535-6108&rft_id=info%3Adoi%2Fhttp%3A%2F%2Fdx.doi.org%2F10.1016%2Fj.ccr.2009.06.007&rft.aulast=Oravecz-Wilson&rft.aufirst=KI&rft.atitle=Persistence+…	Katherine I. Oravecz-Wilson1, 4, Steven T. Philips1, 4, Ömer H. Yilmaz1, 4, Heather M. Ames1, Lina Li1, Brendan D. Crawford1, Alice M. Gauvin1, Peter C. Lucas2, Kajal Sitwala2, James R. Downing3, Sean J. Morrison1, Theodora S. Ross	2009-08-04	No	Develop, Mutate
Cancer Cell	Cancer-Specific	miR-221&222 Regulate TRAIL Resistance and Enhance Tumorigenicity through PTEN and TIMP3 Downregulation	http://ucelinks.cdlib.org:8888/sfx_local?url_ver=Z39.88-2004&rfr_id=info%3Asid%2Fucla.worldcat.org%3Aworldcat&rft_val_fmt=info%3Aofi%2Ffmt%3Akev%3Amtx%3Ajournal&rft.genre=article&rft.genre=article&rft_id=info%3Aoclcnum%2F5902447542&rft_id=urn%3AISSN%3A1535-6108&rft.aulast=Garofalo&rft.aufirst=Michela&rft.atitle=bmiR-221+b+Regulate+TRAIL+Resistance+and+Enhance+Tumorigenicity+through+PTEN+and+TIMP3…	Michela Garofalo1, Gianpiero Di Leva1, Giulia RomaNo2, Gerard Nuovo1, Sung-Suk Suh1, Apollinaire Ngankeu1, Cristian Taccioli1, Flavia Pichiorri1, Hansjuerg Alder1, Paola Secchiero3, Pierluigi Gasparini1, Arianna Gonelli3, Stefan Costinean1, Mario Acunzo1, Gerolama Condorelli4, , , Carlo Maria Croce1,	2009-12-08	No	Develop, Mutate
Cancer Cell	Cancer-Specific	B55β-Associated PP2A Complex Controls PDK1-Directed Myc Signaling and Modulates Rapamycin Sensitivity in Colorectal Cancer	http://ucelinks.cdlib.org:8888/sfx_local?url_ver=Z39.88-2004&rfr_id=info%3Asid%2Fucla.worldcat.org%3Aworldcat&rft_val_fmt=info%3Aofi%2Ffmt%3Akev%3Amtx%3Ajournal&rft.genre=article&rft.genre=article&rft_id=info%3Aoclcnum%2F681628964&rft_id=urn%3AISSN%3A1535-6108&rft_id=info%3Adoi%2Fhttp%3A%2F%2Fdx.doi.org%2F10.1016%2Fj.ccr.2010.10.021&rft.aulast=Tan&rft.aufirst=J&rft.atitle=B55%CE%B2-associated+PP2…	Jing Tan1, 2, Puay Leng Lee1, Zhimei Li1, Xia Jiang1, Yaw Chyn Lim2, Shing Chuan Hooi2, Qiang Yu	2010-11-16	No
Cancer Cell	Cancer-Specific	Mutant BRAF MelaNomas—Dependence and Resistance	http://ucelinks.cdlib.org:8888/sfx_local?url_ver=Z39.88-2004&rfr_id=info%3Asid%2Fucla.worldcat.org%3Aworldcat&rft_val_fmt=info%3Aofi%2Ffmt%3Akev%3Amtx%3Ajournal&rft.genre=article&rft.genre=article&rft_id=info%3Aoclcnum%2F5900005211&rft_id=urn%3AISSN%3A1535-6108&rft.aulast=Poulikakos&rft.aufirst=Poulikos&rft.auinitm=I&rft.atitle=Mutant+BRAF+MelaNomas%E2%80%94Dependence+and+Resistance&rft.jtitle=Ca…	Poulikos I. Poulikakos1, Neal Rosen1	2011-01-18	No	Develop, Mutate
Cancer Cell	Cancer-Specific	URI Is an Oncogene Amplified in Ovarian Cancer Cells and Is Required for Their Survival	http://ucelinks.cdlib.org:8888/sfx_local?url_ver=Z39.88-2004&rfr_id=info%3Asid%2Fucla.worldcat.org%3Aworldcat&rft_val_fmt=info%3Aofi%2Ffmt%3Akev%3Amtx%3Ajournal&rft.genre=article&rft.genre=article&rft_id=info%3Aoclcnum%2F5902248166&rft_id=urn%3AISSN%3A1535-6108&rft.aulast=Theurillat&rft.aufirst=Jean-Philippe&rft.atitle=bURI+b+Is+an+Oncogene+Amplified+in+Ovarian+Cancer+Cells+and+Is+Required+for+Th…	Jean-Philippe Theurillat1, 2, 4, Stefan Christian Metzler1, 4, Nico Henzi2, Nabil Djouder1, Marianne Helbling1, Anna-Kathrin Zimmermann2, Francis Jacob3, Alex Soltermann2, Rosmarie Caduff2, Viola Heinzelmann-Schwarz3, Holger Moch2, 4, , , Wilhelm Krek	2011-03-08	Yes	Emerge, Mutate
Cancer Cell	Cancer-Specific	Conformational Control Inhibition of the BCR-ABL1 Tyrosine Kinase, Including the Gatekeeper T315I Mutant, by the Switch-Control Inhibitor DCC-2036	http://ucelinks.cdlib.org:8888/sfx_local?url_ver=Z39.88-2004&rfr_id=info%3Asid%2Fucla.worldcat.org%3Aworldcat&rft_val_fmt=info%3Aofi%2Ffmt%3Akev%3Amtx%3Ajournal&rft.genre=article&rft.genre=article&rft_id=info%3Aoclcnum%2F712718236&rft_id=urn%3AISSN%3A1535-6108&rft_id=info%3Adoi%2Fhttp%3A%2F%2Fdx.doi.org%2F10.1016%2Fj.ccr.2011.03.003&rft.aulast=Chan&rft.aufirst=WW&rft.atitle=Conformational+control…	Wayne W. Chan3, 4, Scott C. Wise1, 4, Michael D. Kaufman1, Yu Mi Ahn1, Carol L. Ensinger1, Torsten Haack1, Molly M. Hood1, Jennifer Jones1, John W. Lord1, Wei Ping Lu1, David Miller1, William C. Patt1, Bryan D. Smith1, Peter A. Petillo1, Thomas J. Rutkoski1, Hanumaiah Telikepalli1, Lakshminarayana Vogeti1, Tony Yao1, Lawrence Chun2, Robin Clark2, Peter Evangelista3, L. Cristina Gavrilescu3, Kathe…	2011-04-12	No	Emerge, Mutate, Develop
Cancer Cell	Cancer-Specific	Pancreatitis-Induced Inflammation Contributes to Pancreatic Cancer by Inhibiting Oncogene-Induced Senescence	http://ucelinks.cdlib.org:8888/sfx_local?url_ver=Z39.88-2004&rfr_id=info%3Asid%2Fucla.worldcat.org%3Aworldcat&rft_val_fmt=info%3Aofi%2Ffmt%3Akev%3Amtx%3Ajournal&rft.genre=article&rft.genre=article&rft_id=info%3Aoclcnum%2F730522315&rft_id=urn%3AISSN%3A1535-6108&rft_id=info%3Adoi%2Fhttp%3A%2F%2Fdx.doi.org%2F10.1016%2Fj.ccr.2011.05.011&rft.aulast=Guerra&rft.aufirst=C&rft.atitle=Pancreatitis-induced+…	Carmen Guerra1, , , Manuel Collado2, Carolina Navas1, Alberto J. Schuhmacher1, 5, Isabel Hernández-Porras1, Marta Cañamero3, Manuel Rodriguez-Justo4, Manuel SerraNo2, MariaNo Barbacid1,	2011-06-14	No	Mutate, Develop
Cancer Cell	Cancer-Specific	BikDD Eliminates Breast Cancer Initiating Cells and Synergizes with Lapatinib for Breast Cancer Treatment	http://ucelinks.cdlib.org:8888/sfx_local?url_ver=Z39.88-2004&rfr_id=info%3Asid%2Fucla.worldcat.org%3Aworldcat&rft_val_fmt=info%3Aofi%2Ffmt%3Akev%3Amtx%3Ajournal&rft.genre=article&rft.genre=article&rft_id=info%3Aoclcnum%2F752201057&rft_id=urn%3AISSN%3A1535-6108&rft_id=info%3Adoi%2Fhttp%3A%2F%2Fdx.doi.org%2F10.1016%2Fj.ccr.2011.07.017&rft.aulast=Lang&rft.aufirst=JY&rft.atitle=BikDD+eliminates+breas…	Jing-Yu Lang1, Jennifer L. Hsu1, 5, 6, Funda Meric-Bernstam2, Chun-Ju Chang1, Qingfei Wang1, Yi Bao1, Hirohito Yamaguchi1, Xiaoming Xie1, 7, Wendy A. Woodward3, Dihua Yu1, Gabriel N. Hortobagyi4, Mien-Chie Hung	2011-09-13	No	Develop
Cancer Cell	Cancer-Specific	BRCA1 RING Function Is Essential for Tumor Suppression but Dispensable for Therapy Resistance	http://ucelinks.cdlib.org:8888/sfx_local?url_ver=Z39.88-2004&rfr_id=info%3Asid%2Fucla.worldcat.org%3Aworldcat&rft_val_fmt=info%3Aofi%2Ffmt%3Akev%3Amtx%3Ajournal&rft.genre=article&rft.genre=article&rft_id=info%3Aoclcnum%2F5902460677&rft_id=urn%3AISSN%3A1535-6108&rft.aulast=Drost&rft.aufirst=Rinske&rft.atitle=BRCA1+RING+Function+Is+Essential+for+Tumor+Suppression+but+Dispensable+for+Therapy+Resista…	Rinske Drost et al.	2011-12-13	No	Develop, Acquire
Cancer Cell	Cancer-Specific	Nilotinib and MEK inhibitors induce synthetic lethality through paradoxical activation of RAF in drug-resistant chronic myeloid leukemia.	http://ucla.worldcat.org/title/nilotinib-and-mek-inhibitors-induce-synthetic-lethality-through-paradoxical-activation-of-raf-in-drug-resistant-chronic-myeloid-leukemia/oclc/19410776249888?referer=brief_results	Leisl M. Packer1, Sareena Rana1, Robert Hayward1, Thomas O'Hare2, Christopher A. Eide3, Ana Rebocho1, Sonja Heidorn1, Matthew S. Zabriskie2, Ion Niculescu-Duvaz4, Brian J. Druker3, Caroline Springer4, Richard Marais	2011-12-13	No	Emerge, Develop
Cancer Cell	Cancer-Specific	Chemical GeNomics Identifies Small-Molecule MCL1 Repressors and BCL-xL as a Predictor of MCL1 Dependency	http://ucla.worldcat.org/title/chemical-geNomics-identifies-small-molecule-bmcl1b-repressors-and-bcl-xl-as-a-predictor-of-mcl1-dependency/oclc/5899999097&referer=brief_results	Guo Wei1, 2, 5, Adam A. Margolin1, 5, 6, Leila Haery1, Emily Brown1, Lisa Cucolo1, Bina Julian1, Shyemaa Shehata3, Andrew L. Kung2, Rameen Beroukhim1, 3, Todd R. Golub1, 2, 4,	2012-04-17	No	Mutate
Cancer Cell	Cancer-Specific	Imaging Tumor-Stroma Interactions during Chemotherapy Reveals Contributions of the Microenvironment to Resistance	http://ucelinks.cdlib.org:8888/sfx_local?url_ver=Z39.88-2004&rfr_id=info%3Asid%2Fucla.worldcat.org%3Aworldcat&rft_val_fmt=info%3Aofi%2Ffmt%3Akev%3Amtx%3Ajournal&rft.genre=article&rft.genre=article&rft_id=info%3Aoclcnum%2F5902460678&rft_id=urn%3AISSN%3A1535-6108&rft.aulast=Nakasone&rft.aufirst=Elizabeth%C2%A0S&rft.atitle=Imaging+Tumor-Stroma+Interactions+during+Chemotherapy+Reveals+Contributions+o…	Elizabeth S. Nakasone1, 2, 10, Hanne A. Askautrud1, 3, 4, 5, 10, Tim Kees1, Jae-Hyun Park1, Vicki Plaks3, Andrew J. Ewald3, 6, Miriam Fein1, 7, Morten G. Rasch1, 8, Ying-Xim Tan3, Jing Qiu1, Juwon Park1, Pranay Sinha1, Mina J. Bissell9, Eirik Frengen4, 5, Zena Werb3, 11, Mikala Egeblad	2012-04-17	No	Develop
Cancer Cell	Cancer-Specific	Itraconazole and Arsenic Trioxide Inhibit Hedgehog Pathway Activation and Tumor Growth Associated with Acquired Resistance to Smoothened Antagonists	http://ucelinks.cdlib.org:8888/sfx_local?url_ver=Z39.88-2004&rfr_id=info%3Asid%2Fucla.worldcat.org%3Aworldcat&rft_val_fmt=info%3Aofi%2Ffmt%3Akev%3Amtx%3Ajournal&rft.genre=article&rft.genre=article&rft_id=info%3Aoclcnum%2F825896729&rft_id=urn%3AISSN%3A1535-6108&rft_id=info%3Adoi%2Fhttp%3A%2F%2Fdx.doi.org%2F10.1016%2Fj.ccr.2012.11.017&rft.aulast=Kim&rft.aufirst=J&rft.atitle=Itraconazole+and+arsenic…	James Kim1, 3, 10, 11, Blake T. Aftab5, 6, 10, 12, Jean Y. Tang2, 9, Daniel Kim1, 2, Alex H. Lee2, 9, Melika Rezaee9, Jynho Kim1, 3, 4, Baozhi Chen8, Emily M. King6, Alexandra Borodovsky7, Gregory J. Riggins7, Ervin H. Epstein Jr.9, Philip A. Beachy1, 3, 4, , , Charles M. Rudin6,	2013-01-14	No	Mutate, Develop, Acquire
Cancer Cell	Cancer-Specific	Smoothing Out Drug Resistance	http://ucelinks.cdlib.org:8888/sfx_local?url_ver=Z39.88-2004&rfr_id=info%3Asid%2Fucla.worldcat.org%3Aworldcat&rft_val_fmt=info%3Aofi%2Ffmt%3Akev%3Amtx%3Ajournal&rft.genre=article&rft.genre=article&rft_id=info%3Aoclcnum%2F4948358908&rft_id=urn%3AISSN%3A1535-6108&rft.aulast=Kasper&rft.aufirst=Maria&rft.atitle=Smoothing+Out+Drug+Resistance&rft.jtitle=Cancer+Cell&rft.date=2013&rft.volume=23&rft.issue…	Maria Kasper1, Rune Toftgård	2013-01-14	Yes	Mutate, Develop
Cancer Cell	Cancer-Specific	Role of Macrophage Targeting in the Antitumor Activity of Trabectedin	http://ucelinks.cdlib.org:8888/sfx_local?url_ver=Z39.88-2004&rfr_id=info%3Asid%2Fucla.worldcat.org%3Aworldcat&rft_val_fmt=info%3Aofi%2Ffmt%3Akev%3Amtx%3Ajournal&rft.genre=article&rft.genre=article&rft_id=info%3Aoclcnum%2F5900013443&rft_id=urn%3AISSN%3A1535-6108&rft.aulast=GermaNo&rft.aufirst=Giovanni&rft.atitle=Role+of+Macrophage+Targeting+in+the+Antitumor+Activity+of+Trabectedin&rft.jtitle=Cance…	Giovanni GermaNo1, Roberta Frapolli2, 10, Cristina Belgiovine1, 10, Achille Anselmo1, Samantha Pesce1, Manuela Liguori1, Eugenio Erba2, Sarah Uboldi2, Massimo Zucchetti2, Fabio Pasqualini1, Manuela Nebuloni3, Nico van Rooijen5, Roberta Mortarini6, Luca Beltrame2, Sergio Marchini2, Ilaria Fuso Nerini2, Roberta Sanfilippo7, Paolo G. Casali7, Silvana Pilotti8, Carlos M. Galmarini9, Andrea Anichini6,…	2013-02-11	No
Cancer Cell	Cancer-Specific	Overcoming Intrinsic Multidrug Resistance in MelaNoma by Blocking the Mitochondrial Respiratory Chain of Slow-Cycling JARID1Bhigh Cells	http://ucelinks.cdlib.org:8888/sfx_local?url_ver=Z39.88-2004&rfr_id=info%3Asid%2Fucla.worldcat.org%3Aworldcat&rft_val_fmt=info%3Aofi%2Ffmt%3Akev%3Amtx%3Ajournal&rft.genre=article&rft.genre=article&rft_id=info%3Aoclcnum%2F848299511&rft_id=urn%3AISSN%3A1535-6108&rft_id=info%3Adoi%2Fhttp%3A%2F%2Fdx.doi.org%2F10.1016%2Fj.ccr.2013.05.003&rft.aulast=Roesch&rft.aufirst=A&rft.atitle=Overcoming+intrinsic+…	Alexander Roesch1, 2, , , Adina Vultur2, Ivan Bogeski3, Huan Wang2, Katharina M. Zimmermann1, 3, David Speicher2, Christina Körbel4, Matthias W. Laschke4, Phyllis A. Gimotty7, Stephan E. Philipp5, Elmar Krause6, Sylvie Pätzold8, Jessie Villanueva2, Clemens Krepler2, Mizuho Fukunaga-Kalabis2, Markus Hoth3, Boris C. Bastian9, Thomas Vogt1, Meenhard Herlyn2,	2013-06-10	Yes	Mutate, Acquire
Cancer Cell	Cancer-Specific	Mind the IQGAP	http://ucelinks.cdlib.org:8888/sfx_local?url_ver=Z39.88-2004&rfr_id=info%3Asid%2Fucla.worldcat.org%3Aworldcat&rft_val_fmt=info%3Aofi%2Ffmt%3Akev%3Amtx%3Ajournal&rft.genre=article&rft.genre=article&rft_id=info%3Aoclcnum%2F5899974577&rft_id=urn%3AISSN%3A1535-6108&rft.aulast=Sanchez-Laorden&rft.aufirst=Berta&rft.atitle=Mind+the+IQGAP&rft.jtitle=Cancer+Cell&rft.date=2013&rft.volume=23&rft.issue=6&rft…	Berta Sanchez-Laorden1, Amaya Viros1, Richard Marais	2013-06-10	No	Mutate, Develop
Cancer Cell	Cancer-Specific	Unlocking New Therapeutic Targets and Resistance Mechanisms in Mantle Cell Lymphoma	http://ucelinks.cdlib.org:8888/sfx_local?url_ver=Z39.88-2004&rfr_id=info%3Asid%2Fucla.worldcat.org%3Aworldcat&rft_val_fmt=info%3Aofi%2Ffmt%3Akev%3Amtx%3Ajournal&rft.genre=article&rft.genre=article&rft_id=info%3Aoclcnum%2F5534245576&rft_id=urn%3AISSN%3A1535-6108&rft_id=info%3Adoi%2Fhttp%3A%2F%2Fdx.doi.org%2F10.1016%2Fj.ccr.2013.12.011&rft.aulast=Colomer&rft.aufirst=D&rft.atitle=Unlocking+new+thera…	Dolors Colomer1, Elías Campo1,	2014-01-13	No	Mutate, Emerge
Cancer Cell	Cancer-Specific	Targeting the Tumor Microenvironment with Interferon-β Bridges Innate and Adaptive Immune Responses	http://ucelinks.cdlib.org:8888/sfx_local?url_ver=Z39.88-2004&rfr_id=info%3Asid%2Fucla.worldcat.org%3Aworldcat&rft_val_fmt=info%3Aofi%2Ffmt%3Akev%3Amtx%3Ajournal&rft.genre=article&rft.genre=article&rft_id=info%3Aoclcnum%2F5534245579&rft_id=urn%3AISSN%3A1535-6108&rft_id=info%3Adoi%2Fhttp%3A%2F%2Fdx.doi.org%2F10.1016%2Fj.ccr.2013.12.004&rft.aulast=Yang&rft.aufirst=X&rft.atitle=Targeting+the+tumor+mi…	Xuanming Yang1, 2, 5, Xunmin Zhang1, 3, 5, May Lynne Fu2, Ralph R. Weichselbaum4, Thomas F. Gajewski2, Yajun Guo3, Yang-Xin Fu	2014-01-13	No	Mutate, Develop, Adapt, Acquire
Cancer Cell	Cancer-Specific	Molecular Subtyping of Invasive Bladder Cancer: Time to Divide and Rule?	http://ucelinks.cdlib.org:8888/sfx_local?url_ver=Z39.88-2004&rfr_id=info%3Asid%2Fucla.worldcat.org%3Aworldcat&rft_val_fmt=info%3Aofi%2Ffmt%3Akev%3Amtx%3Ajournal&rft.genre=article&rft.genre=article&rft_id=info%3Aoclcnum%2F5535213605&rft_id=urn%3AISSN%3A1535-6108&rft_id=info%3Adoi%2Fhttp%3A%2F%2Fdx.doi.org%2F10.1016%2Fj.ccr.2014.01.026&rft.aulast=Hurst&rft.aufirst=CD&rft.atitle=Molecular+subtyping+…	Carolyn D. Hurst1, Margaret A. KNowles1	2014-02-10	No	Acquire
Cancer Cell	Cancer-Specific	Identification of Distinct Basal and Luminal Subtypes of Muscle-Invasive Bladder Cancer with Different Sensitivities to Frontline Chemotherapy	http://ucelinks.cdlib.org:8888/sfx_local?url_ver=Z39.88-2004&rfr_id=info%3Asid%2Fucla.worldcat.org%3Aworldcat&rft_val_fmt=info%3Aofi%2Ffmt%3Akev%3Amtx%3Ajournal&rft.genre=article&rft.genre=article&rft_id=info%3Aoclcnum%2F5535213608&rft_id=urn%3AISSN%3A1535-6108&rft_id=info%3Adoi%2Fhttp%3A%2F%2Fdx.doi.org%2F10.1016%2Fj.ccr.2014.01.009&rft.aulast=Choi&rft.aufirst=W&rft.atitle=Identification+of+dist…	Woonyoung Choi1, Sima Porten1, Seungchan Kim6, Daniel Willis1, Elizabeth R. Plimack7, Jean Hoffman-Censits8, Beat Roth1, Tiewei Cheng1, 5, Mai Tran1, 5, I-Ling Lee1, Jonathan Melquist1, Jolanta Bondaruk3, Tadeusz Majewski3, Shizhen Zhang3, Shanna Pretzsch1, Keith Baggerly4, Arlene Siefker-Radtke2, Bogdan Czerniak3, Colin P.N. Dinney1, David J. McConkey	2014-02-10	No
Cancer Cell	Cancer-Specific	Inhibition of PI3K/mTOR Leads to Adaptive Resistance in Matrix-Attached Cancer Cells	http://ucelinks.cdlib.org:8888/sfx_local?url_ver=Z39.88-2004&rfr_id=info%3Asid%2Fucla.worldcat.org%3Aworldcat&rft_val_fmt=info%3Aofi%2Ffmt%3Akev%3Amtx%3Ajournal&rft.genre=article&rft.genre=article&rft_id=info%3Aoclcnum%2F777638062&rft_id=urn%3AISSN%3A1535-6108&rft_id=info%3Adoi%2Fhttp%3A%2F%2Fdx.doi.org%2F10.1016%2Fj.ccr.2011.12.024&rft.aulast=Muranen&rft.aufirst=T&rft.atitle=Inhibition+of+PI3K+m…	Taru Muranen1, Laura M. Selfors1, 3, Devin T. Worster1, 3, Marcin P. Iwanicki1, Loling Song1, Fabiana C. Morales2, Sizhen Gao1, Gordon B. Mills2, Joan S. Brugge1,	2014-02-14	No	Adapt, Emerge, Mutate, Develop
Cancer Cell	Cancer-Specific	Promising Rationally Derived Combination Therapy with PI3K and CDK4/6 Inhibitors	http://ucelinks.cdlib.org:8888/sfx_local?url_ver=Z39.88-2004&rfr_id=info%3Asid%2Fucla.worldcat.org%3Aworldcat&rft_val_fmt=info%3Aofi%2Ffmt%3Akev%3Amtx%3Ajournal&rft.genre=article&rft.genre=article&rft_id=info%3Aoclcnum%2F5902114765&rft_id=urn%3AISSN%3A1535-6108&rft.aulast=Muranen&rft.aufirst=Taru&rft.atitle=Promising+Rationally+Derived+Combination+Therapy+with+PI3K+and+CDK4+6+Inhibitors&rft.jtitl…	Taru Muranen et al.	2014-07-14	No	Acquire, Emerge
Cancer Cell	Cancer-Specific	Ibrutinib Treatment of CLL: The Cancer Fights Back	http://ucelinks.cdlib.org:8888/sfx_local?url_ver=Z39.88-2004&rfr_id=info%3Asid%2Fucla.worldcat.org%3Aworldcat&rft_val_fmt=info%3Aofi%2Ffmt%3Akev%3Amtx%3Ajournal&rft.genre=article&rft.genre=article&rft_id=info%3Aoclcnum%2F5603403651&rft_id=urn%3AISSN%3A1535-6108&rft_id=info%3Adoi%2Fhttp%3A%2F%2Fdx.doi.org%2F10.1016%2Fj.ccr.2014.06.023&rft.aulast=Young&rft.aufirst=RM&rft.atitle=Ibrutinib+treatment+…	Ryan M. Young1, Louis M. Staudt	2014-07-14	No	Emerge, Mutate
Cancer Cell	Cancer-Specific	CDK 4/6 Inhibitors Sensitize PIK3CA Mutant Breast Cancer to PI3K Inhibitors	http://ucelinks.cdlib.org:8888/sfx_local?url_ver=Z39.88-2004&rfr_id=info%3Asid%2Fucla.worldcat.org%3Aworldcat&rft_val_fmt=info%3Aofi%2Ffmt%3Akev%3Amtx%3Ajournal&rft.genre=article&rft.genre=article&rft_id=info%3Aoclcnum%2F5603403341&rft_id=urn%3AISSN%3A1535-6108&rft_id=info%3Adoi%2Fhttp%3A%2F%2Fdx.doi.org%2F10.1016%2Fj.ccr.2014.05.020&rft.aulast=Vora&rft.aufirst=SR&rft.atitle=CDK+4+6+inhibitors+se…	Sadhna R. Vora1, 2, Dejan Juric1, 2, Nayoon Kim1, 2, Mari MiNo-Kenudson1, 3, Tiffany Huynh3, Carlotta Costa1, 2, Elizabeth L. Lockerman1, 2, Sarah F. Pollack1, 2, Manway Liu4, Xiaoyan Li4, Joseph Lehar4, Marion Wiesmann4, Markus Wartmann4, Yan Chen4, Z. Alexander Cao4, Maria Pinzon-Ortiz4, Sunkyu Kim4, Robert Schlegel4, Alan Huang4, , , Jeffrey A. Engelman	2014-07-14	No	Develop, Adapt, Mutate
Cancer Cell	Cancer-Specific	Quiescent Sox2+ Cells Drive Hierarchical Growth and Relapse in Sonic Hedgehog Subgroup Medulloblastoma	http://ucelinks.cdlib.org:8888/sfx_local?url_ver=Z39.88-2004&rfr_id=info%3Asid%2Fucla.worldcat.org%3Aworldcat&rft_val_fmt=info%3Aofi%2Ffmt%3Akev%3Amtx%3Ajournal&rft.genre=article&rft.genre=article&rft_id=info%3Aoclcnum%2F5603407828&rft_id=urn%3AISSN%3A1535-6108&rft_id=info%3Adoi%2Fhttp%3A%2F%2Fdx.doi.org%2F10.1016%2Fj.ccr.2014.05.005&rft.aulast=Vanner&rft.aufirst=RJ&rft.atitle=Quiescent+sox2%28%2…	Robert J. Vanner1, 2, 3, Marc Remke1, 2, 4, Marco Gallo1, 2, Hayden J. Selvadurai1, 2, Fiona Coutinho1, 2, 3, Lilian Lee1, 2, Michelle Kushida1, 2, Renee Head1, 2, Sorana Morrissy1, 2, Xueming Zhu1, 2, Tzvi Aviv1, 2, Veronique Voisin5, Ian D. Clarke1, 2, 6, Yisu Li7, Andrew J. Mungall7, Richard A. Moore7, Yussanne Ma7, Steven J.M. Jones7, Marco A. Marra7, David Malkin8, Paul A. Northcott9, Marcel…	2014-07-14	No	Mutate
Cancer Cell	Cancer-Specific	BCR-ABL1 Compound Mutations Combining Key Kinase Domain Positions Confer Clinical Resistance to Ponatinib in Ph Chromosome-Positive Leukemia	http://ucelinks.cdlib.org:8888/sfx_local?url_ver=Z39.88-2004&rfr_id=info%3Asid%2Fucla.worldcat.org%3Aworldcat&rft_val_fmt=info%3Aofi%2Ffmt%3Akev%3Amtx%3Ajournal&rft.genre=article&rft.genre=article&rft_id=info%3Aoclcnum%2F5626476345&rft_id=urn%3AISSN%3A1535-6108&rft_id=info%3Adoi%2Fhttp%3A%2F%2Fdx.doi.org%2F10.1016%2Fj.ccr.2014.07.006&rft.aulast=Zabriskie&rft.aufirst=MS&rft.atitle=BCR-ABL1+compoun…	Matthew S. Zabriskie1, 27, Christopher A. Eide2, 3, 27, Srinivas K. Tantravahi1, 4, Nadeem A. Vellore5, Johanna Estrada1, Franck E. Nicolini6, Hanna J. Khoury7, Richard A. Larson8, Marina KoNopleva9, Jorge E. Cortes9, Hagop Kantarjian9, Elias J. Jabbour9, Steven M. Kornblau9, Jeffrey H. Lipton10, Delphine Rea11, Leif Stenke12, Gisela Barbany13, Thoralf Lange14, Juan-Carlos Hernández-Boluda15, Ger…	2014-09-08	No	Emerge, Develop, Mutate, Acquire
Cancer Cell	Cancer-Specific	Antiangiogenesis Strategies Revisited: From Starving Tumors to Alleviating Hypoxia	http://ucelinks.cdlib.org:8888/sfx_local?url_ver=Z39.88-2004&rfr_id=info%3Asid%2Fucla.worldcat.org%3Aworldcat&rft_val_fmt=info%3Aofi%2Ffmt%3Akev%3Amtx%3Ajournal&rft.genre=article&rft.genre=article&rft_id=info%3Aoclcnum%2F5726714190&rft_id=urn%3AISSN%3A1535-6108&rft_id=info%3Adoi%2Fhttp%3A%2F%2Fdx.doi.org%2F10.1016%2Fj.ccell.2014.10.006&rft.aulast=Jain&rft.aufirst=RK&rft.atitle=Antiangiogenesis+st…	Rakesh K. Jain1,	2014-11-10	No	Develop
Cancer Cell	Cancer-Specific	Is Reliance on Mitochondrial Respiration a “Chink in the Armor” of Therapy-Resistant Cancer?	http://ucelinks.cdlib.org:8888/sfx_local?url_ver=Z39.88-2004&rfr_id=info%3Asid%2Fucla.worldcat.org%3Aworldcat&rft_val_fmt=info%3Aofi%2Ffmt%3Akev%3Amtx%3Ajournal&rft.genre=article&rft.genre=article&rft_id=info%3Aoclcnum%2F5902278689&rft_id=urn%3AISSN%3A1535-6108&rft.aulast=Wolf&rft.aufirst=Dieter%C2%A0A&rft.atitle=Is+Reliance+on+Mitochondrial+Respiration+a+%E2%80%9CChink+in+the+Armor%E2%80%9D+of+T…	Dieter A. Wolf	2014-12-08	No	Develop, Mutate, Acquire
Cancer Cell	Cancer-Specific	Paradox-Breaking RAF Inhibitors that Also Target SRC Are Effective in Drug-Resistant BRAF Mutant MelaNoma	http://ucelinks.cdlib.org:8888/sfx_local?url_ver=Z39.88-2004&rfr_id=info%3Asid%2Fucla.worldcat.org%3Aworldcat&rft_val_fmt=info%3Aofi%2Ffmt%3Akev%3Amtx%3Ajournal&rft.genre=article&rft.genre=article&rft_id=info%3Aoclcnum%2F5713406979&rft_id=urn%3AISSN%3A1535-6108&rft.aulast=Girotti&rft.aufirst=M&rft.atitle=Paradox-breaking+RAF+inhibitors+that+also+target+SRC+are+effective+in+drug-resistant+BRAF+mut…	Maria Romina Girotti1, Filipa Lopes2, Natasha Preece2, Dan Niculescu-Duvaz2, Alfonso Zambon2, Lawrence Davies2, Steven Whittaker2, Grazia SaturNo1, Amaya Viros1, Malin Pedersen3, Bart M.J.M. Suijkerbuijk2, Delphine Menard2, Robert McLeary2, Louise Johnson2, Laura Fish2, Sarah Ejiama1, Berta Sanchez-Laorden1, Juliane Hohloch1, Neil Carragher4, Kenneth Macleod4, Garry Ashton5, Anna A. Marusiak6, Al…	2015-01-12	No	Develop, Acquire
Cancer Cell	Cancer-Specific	Taxane Resistance in Prostate Cancer Mediated by AR-Independent GATA2 Regulation of IGF2	http://ucelinks.cdlib.org:8888/sfx_local?url_ver=Z39.88-2004&rfr_id=info%3Asid%2Fucla.worldcat.org%3Aworldcat&rft_val_fmt=info%3Aofi%2Ffmt%3Akev%3Amtx%3Ajournal&rft.genre=article&rft.genre=article&rft_id=info%3Aoclcnum%2F5733286341&rft_id=urn%3AISSN%3A1535-6108&rft_id=info%3Adoi%2Fhttp%3A%2F%2Fdx.doi.org%2F10.1016%2Fj.ccell.2015.01.008&rft.aulast=Plymate&rft.aufirst=SR&rft.atitle=Taxane+resistanc…	Stephen R. Plymate1, Rupal S. Bhatt2, Steven P. Balk	2015-02-09	No	Mutate
Cancer Cell	Cancer-Specific	A Functional Landscape of Resistance to ALK Inhibition in Lung Cancer	http://ucelinks.cdlib.org:8888/sfx_local?url_ver=Z39.88-2004&rfr_id=info%3Asid%2Fucla.worldcat.org%3Aworldcat&rft_val_fmt=info%3Aofi%2Ffmt%3Akev%3Amtx%3Ajournal&rft.genre=article&rft.genre=article&rft_id=info%3Aoclcnum%2F5788309963&rft_id=urn%3AISSN%3A1535-6108&rft.aulast=Wilson&rft.aufirst=FH&rft.atitle=A+functional+landscape+of+resistance+to+ALK+inhibition+in+lung+cancer.&rft.jtitle=Cancer+cell…	Frederick H. Wilson et al.	2015-03-09	No	Acquire, Develop
Cancer Cell	Cancer-Specific	Smoothened Variants Explain the Majority of Drug Resistance in Basal Cell CarciNoma	http://ucelinks.cdlib.org:8888/sfx_local?url_ver=Z39.88-2004&rfr_id=info%3Asid%2Fucla.worldcat.org%3Aworldcat&rft_val_fmt=info%3Aofi%2Ffmt%3Akev%3Amtx%3Ajournal&rft.genre=article&rft.genre=article&rft_id=info%3Aoclcnum%2F5810910163&rft_id=urn%3AISSN%3A1535-6108&rft.aulast=Atwood&rft.aufirst=S&rft.auinitm=X&rft.atitle=Smoothened+Variants+Explain+the+Majority+of+Drug+Resistance+in+Basal+Cell+CarciN…	Scott X. Atwood1, 2, Kavita Y. Sarin1, 2, Ramon J. Whitson1, Jiang R. Li1, Geurim Kim1, Melika Rezaee1, Mina S. Ally1, Jinah Kim1, Catherine Yao1, Anne Lynn S. Chang1, 3, Anthony E. Oro1, 3, , , Jean Y. Tang1	2015-03-09	Yes	Acquire, Develop, Mutate
Cancer Cell	Cancer-Specific	GeNomic Analysis of Smoothened Inhibitor Resistance in Basal Cell CarciNoma	http://ucelinks.cdlib.org:8888/sfx_local?url_ver=Z39.88-2004&rfr_id=info%3Asid%2Fucla.worldcat.org%3Aworldcat&rft_val_fmt=info%3Aofi%2Ffmt%3Akev%3Amtx%3Ajournal&rft.genre=article&rft.genre=article&rft_id=info%3Aoclcnum%2F5788304916&rft_id=urn%3AISSN%3A1535-6108&rft_id=info%3Adoi%2Fhttp%3A%2F%2Fdx.doi.org%2F10.1016%2Fj.ccell.2015.02.001&rft.aulast=Sharpe&rft.aufirst=HJ&rft.atitle=GeNomic+analysis+…	Hayley J. Sharpe1, Gregoire Pau2, Gerrit J. Dijkgraaf1, Nicole Basset-Seguin5, Zora Modrusan3, Thomas Januario1, Vickie Tsui4, Alison B. Durham6, Andrzej A. Dlugosz6, Peter M. Haverty2, Richard Bourgon2, Jean Y. Tang7, Kavita Y. Sarin7, Luc Dirix8, David C. Fisher9, Charles M. Rudin10, Howard Sofen11, Michael R. Migden12, Robert L. Yauch1, Frederic J. de Sauvage	2015-03-09	No	Develop, Mutate
Cancer Cell	Cancer-Specific	AXL Mediates Resistance to PI3Kα Inhibition by Activating the EGFR/PKC/mTOR Axis in Head and Neck and Esophageal Squamous Cell CarciNomas	http://ucelinks.cdlib.org:8888/sfx_local?url_ver=Z39.88-2004&rfr_id=info%3Asid%2Fucla.worldcat.org%3Aworldcat&rft_val_fmt=info%3Aofi%2Ffmt%3Akev%3Amtx%3Ajournal&rft.genre=article&rft.genre=article&rft_id=info%3Aoclcnum%2F5810859797&rft_id=urn%3AISSN%3A1535-6108&rft_id=info%3Adoi%2Fhttp%3A%2F%2Fdx.doi.org%2F10.1016%2Fj.ccell.2015.03.010&rft.aulast=Elkabets&rft.aufirst=M&rft.atitle=AXL+mediates+res…	Moshe Elkabets1, Evangelos Pazarentzos2, Dejan Juric3, Qing Sheng4, Raphael A. Pelossof5, Samuel Brook1, Ana Oaknin Benzaken6, Jordi Rodon6, Natasha Morse1, Jenny Jiacheng Yan2, Manway Liu4, Rita Das4, Yan Chen4, Angela Tam4, Huiqin Wang4, Jinsheng Liang4, Joseph M. Gurski3, Darcy A. Kerr3, Rafael Rosell7, 8, Cristina Teixidó8, Alan Huang4, Ronald A. Ghossein9, Neal Rosen1, 10, Trever G. Bivona2,…	2015-04-13	No	Emerge, Develop, Mutate
Cancer Cell	Cancer-Specific	FAK to the Rescue: Activated Stroma Promotes a “Safe Haven” for BRAF-Mutant MelaNoma Cells by Inducing FAK Signaling	http://ucelinks.cdlib.org:8888/sfx_local?url_ver=Z39.88-2004&rfr_id=info%3Asid%2Fucla.worldcat.org%3Aworldcat&rft_val_fmt=info%3Aofi%2Ffmt%3Akev%3Amtx%3Ajournal&rft.genre=article&rft.genre=article&rft_id=info%3Aoclcnum%2F5810859651&rft_id=urn%3AISSN%3A1535-6108&rft_id=info%3Adoi%2Fhttp%3A%2F%2Fdx.doi.org%2F10.1016%2Fj.ccell.2015.03.013&rft.aulast=Frame&rft.aufirst=MC&rft.atitle=FAK+to+the+rescue%…	Margaret C. Frame1, , , Alan Serrels1	2015-04-13	No	Emerge, Mutate, Adapt
Cancer Cell	Cancer-Specific	LKB1 Inactivation Elicits a Redox Imbalance to Modulate Non-small Cell Lung Cancer Plasticity and Therapeutic Response	http://ucelinks.cdlib.org:8888/sfx_local?url_ver=Z39.88-2004&rfr_id=info%3Asid%2Fucla.worldcat.org%3Aworldcat&rft_val_fmt=info%3Aofi%2Ffmt%3Akev%3Amtx%3Ajournal&rft.genre=article&rft.genre=article&rft_id=info%3Aoclcnum%2F5825954245&rft_id=urn%3AISSN%3A1535-6108&rft_id=info%3Adoi%2Fhttp%3A%2F%2Fdx.doi.org%2F10.1016%2Fj.ccell.2015.04.001&rft.aulast=Li&rft.aufirst=F&rft.atitle=LKB1+Inactivation+Elic…	Fuming Li1, 2, 7, Xiangkun Han1, 2, 7, Fei Li1, 2, 7, Rui Wang3, Hui Wang4, Yijun Gao1, 2, Xujun Wang5, Zhaoyuan Fang1, 2, Wenjing Zhang1, 2, Shun Yao1, 2, Xinyuan Tong1, 2, Yuetong Wang1, 2, Yan Feng1, 2, Yihua Sun3, Yuan Li3, Kwok-Kin Wong6, Qiwei Zhai4, Haiquan Chen3, , , Hongbin Ji1, 2, ,	2015-05-11	No	Develop, Adapt
Cancer Cell	Cancer-Specific	Kinase and BET Inhibitors Together Clamp Inhibition of PI3K Signaling and Overcome Resistance to Therapy	http://ucelinks.cdlib.org:8888/sfx_local?url_ver=Z39.88-2004&rfr_id=info%3Asid%2Fucla.worldcat.org%3Aworldcat&rft_val_fmt=info%3Aofi%2Ffmt%3Akev%3Amtx%3Ajournal&rft.genre=article&rft.genre=article&rft_id=info%3Aoclcnum%2F5840392509&rft_id=urn%3AISSN%3A1535-6108&rft_id=info%3Adoi%2Fhttp%3A%2F%2Fdx.doi.org%2F10.1016%2Fj.ccell.2015.05.006&rft.aulast=Stratikopoulos&rft.aufirst=EE&rft.atitle=Kinase+an…	Elias E. Stratikopoulos1, Meaghan Dendy1, Matthias Szabolcs2, Alan J. Khaykin1, Celine Lefebvre3, Ming-Ming Zhou4, Ramon Parsons1	2015-06-08	No	Mutate, Acquire
Cancer Cell	Cancer-Specific	The Next Wave of EGFR Tyrosine Kinase Inhibitors Enter the Clinic	http://ucelinks.cdlib.org:8888/sfx_local?url_ver=Z39.88-2004&rfr_id=info%3Asid%2Fucla.worldcat.org%3Aworldcat&rft_val_fmt=info%3Aofi%2Ffmt%3Akev%3Amtx%3Ajournal&rft.genre=article&rft.genre=article&rft_id=info%3Aoclcnum%2F5840389358&rft_id=urn%3AISSN%3A1535-6108&rft_id=info%3Adoi%2Fhttp%3A%2F%2Fdx.doi.org%2F10.1016%2Fj.ccell.2015.05.012&rft.aulast=Politi&rft.aufirst=K&rft.atitle=The+Next+Wave+of+E…	Katerina Politi1, 2, 3, , , Deborah Ayeni1, Thomas Lynch2, 3,	2015-06-08	No	Emerge, Develop, Mutate, Acquire
Cancer Cell	Cancer-Specific	Spleen Tyrosine Kinase Confers Paclitaxel Resistance in Ovarian Cancer	http://ucelinks.cdlib.org:8888/sfx_local?url_ver=Z39.88-2004&rfr_id=info%3Asid%2Fucla.worldcat.org%3Aworldcat&rft_val_fmt=info%3Aofi%2Ffmt%3Akev%3Amtx%3Ajournal&rft.genre=article&rft.genre=article&rft_id=info%3Aoclcnum%2F5899997124&rft_id=urn%3AISSN%3A1535-6108&rft.aulast=Wei&rft.aufirst=Wei&rft.atitle=Spleen+Tyrosine+Kinase+Confers+Paclitaxel+Resistance+in+Ovarian+Cancer&rft.jtitle=Cancer+Cell&r…	Wei Wei1, Michael J. Birrer1	2015-07-13	No	Develop, Adapt
Cancer Cell	Cancer-Specific	PF-06463922, an ALK/ROS1 Inhibitor, Overcomes Resistance to First and Second Generation ALK Inhibitors in Preclinical Models	http://ucelinks.cdlib.org:8888/sfx_local?url_ver=Z39.88-2004&rfr_id=info%3Asid%2Fucla.worldcat.org%3Aworldcat&rft_val_fmt=info%3Aofi%2Ffmt%3Akev%3Amtx%3Ajournal&rft.genre=article&rft.genre=article&rft_id=info%3Aoclcnum%2F5856442672&rft_id=urn%3AISSN%3A1535-6108&rft.aulast=Zou&rft.aufirst=HY&rft.atitle=PF-06463922%2C+an+ALK+ROS1+Inhibitor%2C+Overcomes+Resistance+to+First+and+Second+Generation+ALK+…	Helen Y. Zou et al.	2015-07-13	No	Acquire, Emerge
Cancer Cell	Cancer-Specific	Activity of the Type II JAK2 Inhibitor CHZ868 in B Cell Acute Lymphoblastic Leukemia	http://ucelinks.cdlib.org:8888/sfx_local?url_ver=Z39.88-2004&rfr_id=info%3Asid%2Fucla.worldcat.org%3Aworldcat&rft_val_fmt=info%3Aofi%2Ffmt%3Akev%3Amtx%3Ajournal&rft.genre=article&rft.genre=article&rft_id=info%3Aoclcnum%2F5856442477&rft_id=urn%3AISSN%3A1535-6108&rft_id=info%3Adoi%2Fhttp%3A%2F%2Fdx.doi.org%2F10.1016%2Fj.ccell.2015.06.005&rft.aulast=Wu&rft.aufirst=SC&rft.atitle=Activity+of+the+Type+…	Shuo-Chieh Wu1, 7, Loretta S. Li1, 2, 7, Nadja Kopp1, 7, Joan Montero1, Bjoern Chapuy1, AkiNori Yoda1, Amanda L. Christie1, Huiyun Liu1, Alexandra Christodoulou1, Diederik van Bodegom1, Jordy van der Zwet1, Jacob V. Layer1, Trevor Tivey1, Andrew A. Lane1, Jeremy A. Ryan1, Samuel Y. Ng1, Daniel J. DeAngelo1, Richard M. Stone1, David Steensma1, Martha Wadleigh1, Marian Harris2, Emeline Mandon4, Nic…	2015-07-13	No	Mutate
Cancer Cell	Cancer-Specific	BRAF Mutants Evade ERK-Dependent Feedback by Different Mechanisms that Determine Their Sensitivity to Pharmacologic Inhibition	http://ucelinks.cdlib.org:8888/sfx_local?url_ver=Z39.88-2004&rfr_id=info%3Asid%2Fucla.worldcat.org%3Aworldcat&rft_val_fmt=info%3Aofi%2Ffmt%3Akev%3Amtx%3Ajournal&rft.genre=article&rft.genre=article&rft_id=info%3Aoclcnum%2F5903927362&rft_id=urn%3AISSN%3A1535-6108&rft.aulast=Yao&rft.aufirst=Zhan&rft.atitle=BRAF+Mutants+Evade+ERK-Dependent+Feedback+by+Different+Mechanisms+that+Determine+Their+Sensiti…	Zhan Yao Affiliation: Program in Molecular Pharmacology, Memorial Sloan Kettering Cancer Center, New York, NY 10065, USA; Neilawattie M Torres Affiliation: Program in Molecular Pharmacology, Memorial Sloan Kettering Cancer Center, New York, NY 10065, USA; Anthony Tao Affiliation: College of Arts and Sciences, New York University, New York, NY 10003, USA; Yijun Gao Affiliation: Program in Molecula…	2015-08-01	No	Mutate
Cancer Cell	Cancer-Specific	Tumor Heterogeneity: Focus on the Leaves, the Trees, or the Forest?	http://ucelinks.cdlib.org:8888/sfx_local?url_ver=Z39.88-2004&rfr_id=info%3Asid%2Fucla.worldcat.org%3Aworldcat&rft_val_fmt=info%3Aofi%2Ffmt%3Akev%3Amtx%3Ajournal&rft.genre=article&rft.genre=article&rft_id=info%3Aoclcnum%2F5865983009&rft_id=urn%3AISSN%3A1535-6108&rft.aulast=Parker&rft.aufirst=Joel%C2%A0S&rft.atitle=Tumor+Heterogeneity%3A+Focus+on+the+Leaves%2C+the+Trees%2C+or+the+Forest%3F&rft.jtit…	Joel S. Parker1, 2, Charles M. Perou	2015-08-10	Yes	Mutate, Develop, Emerge
Cancer Cell	Cancer-Specific	The Amazing and Deadly Glioma Race	http://ucelinks.cdlib.org:8888/sfx_local?url_ver=Z39.88-2004&rfr_id=info%3Asid%2Fucla.worldcat.org%3Aworldcat&rft_val_fmt=info%3Aofi%2Ffmt%3Akev%3Amtx%3Ajournal&rft.genre=article&rft.genre=article&rft_id=info%3Aoclcnum%2F5903885472&rft_id=urn%3AISSN%3A1535-6108&rft.aulast=Ramaswamy&rft.aufirst=Vijay&rft.atitle=The+Amazing+and+Deadly+Glioma+Race&rft.jtitle=Cancer+Cell&rft.date=2015&rft.volume=28&r…	Vijay Ramaswamy1, Michael D. Taylor	2015-09-14	Yes	Mutate
Cancer Cell	Cancer-Specific	A Pleiotropic RNA-Binding Protein Controls Distinct Cell Cycle Checkpoints to Drive Resistance of p53-Defective Tumors to Chemotherapy	http://ucelinks.cdlib.org:8888/sfx_local?url_ver=Z39.88-2004&rfr_id=info%3Asid%2Fucla.worldcat.org%3Aworldcat&rft_val_fmt=info%3Aofi%2Ffmt%3Akev%3Amtx%3Ajournal&rft.genre=article&rft.genre=article&rft_id=info%3Aoclcnum%2F5905161170&rft_id=urn%3AISSN%3A1535-6108&rft.aulast=Cannell&rft.aufirst=Ian%3F%3FG&rft.atitle=A+Pleiotropic+RNA-Binding+Protein+Controls+Distinct+Cell+Cycle+Checkpoints+to+Drive+…	Ian G. Cannell1, Karl A. Merrick1, Sandra Morandell1, 6, Chang-Qi Zhu2, Christian J. Braun1, Robert A. Grant1, EleaNor R. Cameron1, Ming-Sound Tsao2, Michael T. Hemann1, Michael B. Yaffe	2015-11-09	No	Mutate
Cancer Research	Cancer-Specific	Multidrug (Pleiotropic) Resistance in Doxorubicin-selected Variants of the Human Sarcoma Cell Line MES-SA1	http://cancerres.aacrjournals.org/content/45/9/4091	W. Graydon Harker2, and Branimir Ivan Sikic3	1985-09-01	No	Emerge, Develop, Mutate, Acquire
Cancer Research	Cancer-Specific	Hyperthermic Enhancement of Cell Killing by Mitomycin C in Mitomycin C- resistant Chinese Hamster Ovary Cells1	http://ucla.worldcat.org/title/hyperthermic-enhancement-of-cell-killing-by-mitomycin-c-in-mitomycin-c-resistant-chinese-hamster-ovary-cells/oclc/19410113803133?referer=brief_results	KE Wallner; M Banda; GC Li	1987-03-01	No	Develop
Cancer Research	Cancer-Specific	Decreased Phorbol Ester Receptor and Protein Kinase C in P388 Murine Leukemic Cells Resistant to Etoposide1	http://cancerres.aacrjournals.org/content/47/13/3460	Masaru Ido2, Kunihiko Sato, MiNoru Sakurai, Masaki Inagaki, Masahiro Saitoh, Masato Watanabe, and Hiroyoshi Hidaka	1987-07-01	No	Develop
Cancer Research	Cancer-Specific	Identification of an Anionic Form of Glutathione Transferase Present in Many Human Tumors and Human Tumor Cell Lines1	http://cancerres.aacrjournals.org/content/48/3/527	Thomas C. Shea2, Susan L. Kelley3, and William D. Henner4	1988-02-01	No	Develop, Emerge, Acquire
Cancer Research	Cancer-Specific	Molecular Analysis of Spontaneous Hypoxanthine Phosphoribosyltransferase Mutations in Thioguanine-resistant HL-60 Human Leukemia Cells1	http://cancerres.aacrjournals.org/content/49/1/81	Raymond J. Monnat Jr.	1989-01-01	Yes	Mutate
Cancer Research	Cancer-Specific	Paradoxical Increase in DNA Cross-Linking in a Human Ovarian CarciNoma Cell Line Resistant to CyaNomorpholiNo Doxorubicin1	http://cancerres.aacrjournals.org/content/50/13/4056	Derick H. M. Lau, Kevin L. Ross, and Branimir I. Sikic2	1990-07-01	No	Acquire
Cancer Research	Cancer-Specific	Preclinical Antitumor Activity of Penclomedine in Mice: Cross-Resistance, Schedule Dependence, and Oral Activity against Tumor XeNografts in Brain1	http://cancerres.aacrjournals.org/content/51/8/1979	Steadman D. Harrison Jr.2, Jacqueline Plowman, Donald J. Dykes, William R. Waud, and Daniel P. Griswold Jr.	1991-04-15	No	Acquire
Cancer Research	Cancer-Specific	Modulation of cytotoxicity and cellular pharmacology of 1,2-diamiNocyclohexane platinum (IV) complexes mediated by axial and equatorial ligands	http://ucla.worldcat.org/title/modulation-of-cytotoxicity-and-cellular-pharmacology-of-12-diamiNocyclohexane-platinum-iv-complexes-mediated-by-axial-and-equatorial-ligands/oclc/19410120998016?referer=brief_results	Y Kido Affiliation: Department of Clinical Investigations, University of Texas M. D. Anderson Cancer Center, Houston 77030.; AR Khokhar; S al-Baker; ZH Siddik	1993-10-01	No	Develop, Acquire
Cancer Research	Cancer-Specific	Inhibition of Breast Cancer Cell Growth by Combined Treatment with Vitamin D3 Analogues and Tamoxifen	http://cancerres.aacrjournals.org/content/54/21/5711.full.pdf	Trudy Vink-van Wijngaarden, Huibert A. P. Pols, Cok J. Buurman, Gert Jan C. M. van den Bemd, Lambert C. J. Dorssers, Jan C. BirkenhÃ¤ger,and Johannes P. T. M. van Leeuwen1	1994-05-01	No	Develop, Acquire
Cancer Research	Cancer-Specific	ImmuNochemical Detection of the Multidrug Resistance-associated Protein MRP in Human Multidrug-resistant Tumor Cells by MoNoclonal Antibodies1	http://cancerres.aacrjournals.org/content/54/17/4557	Marcel J. Flens, Miguel A. Izquierdo, George L. Scheffer, Jan M. Fritz, Chris J. L. M. Meijer, Rik J. Scheper2, and Guido J. R. Zaman	1994-09-01	No	Acquire
Cancer Research	Cancer-Specific	Bcl-XL Is Expressed in Neuroblastoma Cells and Modulates Chemotherapy-induced Apoptosis1	http://cancerres.aacrjournals.org/content/55/12/2576	Mukund G. Dole, Rama Jasty, Mark J. Cooper, Craig B. Thompson, Gabriel Nuñez, and Valerie P. Castle2	1995-06-15	No	Develop
Cancer Research	Cancer-Specific	The Pezcoller Lecture: Cancer Cell Cycles Revisited	http://cancerres.aacrjournals.org/content/60/14/3689.full	Charles J. Sherr1	2000-07-15	No	Mutate
Cancer Research	Cancer-Specific	Peripheral Benzodiazepine Receptor Ligands Reverse Apoptosis Resistance of Cancer Cells in Vitro and in Vivo1	http://cancerres.aacrjournals.org/content/62/5/1388.full	Didier Decaudin2, Maria Castedo, Fariba Nemati, Arnaud Beurdeley-Thomas, Gonzague De Pinieux, Antoine Caron, Pierre Pouillart, John Wijdenes, Dany Rouillard, Guido Kroemer, and Marie-France Poupon	2002-03-01	No
Cancer Research	Cancer-Specific	Histidine-Proline-rich Glycoprotein Has Potent Antiangiogenic Activity Mediated through the Histidine-Proline-rich Domain	http://cancerres.aacrjournals.org/content/62/18/5344.full	Jose C. Juarez, Xiaojun Guan, Natalya V. Shipulina, Marian L. Plunkett, Graham C. Parry, David Elliot Shaw, Jing-Chuan Zhang, Shafaat A. Rabbani, Keith R. McCrae, Andrew P. Mazar, William T. Morgan, and Fernando Doñate2	2002-09-15	No	Adapt
Cancer Research	Cancer-Specific	ZD1839 (Iressa) An Orally Active Inhibitor of Epidermal Growth Factor Signaling with Potential for Cancer Therapy	http://cancerres.aacrjournals.org/content/62/20/5749.full	Alan E. Wakeling1, Simon P. Guy, Jim R. Woodburn, Susan E. Ashton, Brenda J. Curry, Andrew J. Barker, and Keith H. Gibson	2002-10-15	No	Develop, Emerge
Cancer Research	Cancer-Specific	ImmuNotoxin Resistance in Multidrug Resistant Cells	http://cancerres.aacrjournals.org/content/63/1/72.full	Melissa S. McGrath, Michael G. Rosenblum, Mark R. Philips, and David A. Scheinberg1	2003-12-01	No	Acquire
Cancer Research	Cancer-Specific	Novel Mode of Action of Tylophorine Analogs as Antitumor Compounds	http://cancerres.aacrjournals.org/content/64/2/678.full	Wenli Gao 1 , Wing Lam 1 , Sanbao Zhong 2 , Conrad Kaczmarek 2 , David C. Baker 2 , and Yung-Chi Cheng 1	2004-01-15	No	Develop
Cancer Research	Cancer-Specific	A GeNome-Wide Screen in Saccharomyces cerevisiae Reveals Altered Transport As a Mechanism of Resistance to the Anticancer Drug Bleomycin	http://cancerres.aacrjournals.org/content/64/3/1102.full	Mustapha Aouida 1 , Nicolas Pagé 2 , Anick Leduc 1 , Matthias Peter 2 , and Dindial Ramotar 1	2004-02-01	No	Develop
Cancer Research	Cancer-Specific	A Chemically Induced Model for Squamous Cell CarciNoma of the Lung in Mice Histopathology and Strain Susceptibility	http://cancerres.aacrjournals.org/content/64/5/1647.full	Yian Wang 1 , Zhongqiu Zhang 1 , Ying Yan 1 , William J. Lemon 1 , Marie LaRegina 2 , Carl Morrison 3 , Ronald Lubet 4 , and Ming You 1	2004-03-01	No	Develop
Cancer Research	Cancer-Specific	Survivin Deregulation in β-Tubulin Mutant Ovarian Cancer Cells Underlies Their Compromised Mitotic Response to Taxol	http://cancerres.aacrjournals.org/content/64/23/8708.ful	Jun Zhou 1 , 2 , Aurora O’Brate 1 , Amelia Zelnak 1 , and Paraskevi Giannakakou 1	2004-12-01	No	Develop, Mutate, Acquire
Cancer Research	Cancer-Specific	Microarray-based Detection of Multidrug Resistance in Human Tumor Cells by Expression Profiling of ATP-binding Cassette Transporter Genes	http://cancerres.aacrjournals.org/content/64/24/8987.full	Jean-Pierre Gillet 1 , Thomas Efferth 2 , Daniel Steinbach 3 , Jacques Hamels 4 , Françoise de Longueville 5 , Vincent Bertholet 5 , and José Remacle 1	2004-12-15	No	Develop, Adapt
Cancer Research	Cancer-Specific	Phenethyl Isothiocyanate Triggers Apoptosis in Jurkat Cells Made Resistant by the Overexpression of Bcl-2	http://cancerres.aacrjournals.org/content/66/13/6772	Susan J. Thomson1, Kristin K. Brown1,2, Juliet M. Pullar1, and Mark B. Hampton1	2006-07-01	No
Cancer Research	Cancer-Specific	Non–Small Cell Lung Cancers with Kinase Domain Mutations in the Epidermal Growth Factor Receptor Are Sensitive to Ionizing Radiation	http://cancerres.aacrjournals.org/content/66/19/9601.full	Amit K. Das1, Mitsuo Sato2, Michael D. Story1, Michael Peyton2, Robert Graves7, Stella Redpath7, Luc Girard2, Adi F. Gazdar2, Jerry W. Shay3, John D. Minna2,4,5,6, and Chaitanya S. Nirodi1	2006-10-01	No	Mutate, Emerge
Cancer Research	Cancer-Specific	Critical Roles for Non-pRb Targets of Human Papillomavirus Type 16 E7 in Cervical CarciNogenesis	http://cancerres.aacrjournals.org/content/66/19/9393.full	Scott Balsitis1, Fred Dick2,3, Nicholas Dyson3, and Paul F. Lambert1	2006-10-01	No	Mutate
Cancer Research	Cancer-Specific	Preconditioning of the Tumor Vasculature and Tumor Cells by Intermittent Hypoxia: Implications for Anticancer Therapies	http://cancerres.aacrjournals.org/content/66/24/11736.full	Philippe Martinive1, Florence Defresne1, Caroline Bouzin1, Julie Saliez1, Florence Lair1, Vincent Grégoire2, Carine Michiels3, Chantal Dessy1, and Olivier Feron1	2006-12-15	No
Cancer Research	Cancer-Specific	Leukemia Inhibitory Factor: A Newly Identified Metastatic Factor in Rhabdomyosarcomas	http://cancerres.aacrjournals.org/content/67/5/2131.full	Marcin Wysoczynski1, Katarzyna Miekus1, Kacper Jankowski1, Jens Wanzeck1, Salvatore Bertolone1, Anna JaNowska-Wieczorek2, Janina Ratajczak1, and Mariusz Z. Ratajczak1,3	2007-03-01	No
Cancer Research	Cancer-Specific	Resistance to 1-β-D-ArabiNofuraNosylcytosine after High-Dose Treatment in Childhood Lymphoblastic Leukemia: Isolation of a Drug Resistant and a Sensitive Cell Line1	http://cancerres.aacrjournals.org/content/47/12/3088	Ursula R. Kees	2007-06-15	No	Emerge, Develop, Acquire
Cancer Research	Cancer-Specific	Genetic Screening Reveals an Essential Role of p27kip1 in Restriction of Breast Cancer Progression	http://cancerres.aacrjournals.org/content/67/17/8032.full	Y Yuan Affiliation: Department of Molecular and Cellular Biology, Baylor College of Medicine, Houston, TX 77030, USA.; L Qin; D Liu; RC Wu; P Mussi; All authors	2007-11-01	No	Develop, Acquire
Cancer Research	Cancer-Specific	PhosphatidyliNositol 3-Kinase Hyperactivation Results in Lapatinib Resistance that Is Reversed by the mTOR/PhosphatidyliNositol 3-Kinase Inhibitor NVP-BEZ235	http://cancerres.aacrjournals.org/content/68/22/9221.full	Pieter J.A. Eichhorn1, Magüi Gili1, Maurizio Scaltriti1, Violeta Serra1, Marta Guzman1, Wouter Nijkamp2, Roderick L. Beijersbergen2, Vanesa Valero1, Joan Seoane1,3,4, René Bernards2, and José Baselga1,3	2008-11-15	No	Develop, Acquire
Cancer Research	Cancer-Specific	Methylation-Mediated Repression of GADD45α in Prostate Cancer and Its Role as a Potential Therapeutic Target	http://cancerres.aacrjournals.org/content/69/4/1527.full	Kavitha Ramachandran1, Gopal Gopisetty1, Edna Gordian1, Loida Navarro1, Christiane Hader2, Isildinha M. Reis1, Wolfgang A. Schulz2, and Rakesh Singal1'	2009-02-03	No	Develop
Cancer Research	Cancer-Specific	ChemogeNomic Profiling Provides Insights into the Limited Activity of Irreversible EGFR Inhibitors in Tumor Cells Expressing the T790M EGFR Resistance Mutation	http://cancerres.aacrjournals.org/content/70/3/868.full	Martin L. Sos1, Haridas B. Rode3, Stefanie Heynck1, Martin Peifer1, Florian Fischer1, Sabine Klüter3, Vijaykumar G. Pawar3, Cecile Reuter1, Johannes M. Heuckmann1, Jonathan Weiss1, Lars Ruddigkeit3, Matthias Rabiller3, Mirjam Koker1, Jeffrey R. Simard3, Matthäus Getlik3, Yuki Yuza4, Tzu-Hsiu Chen5,7, Heidi Greulich5,6,7, Roman K. Thomas1,2,3, and Daniel Rauh3	2010-02-01	No	Mutate, Emerge, Acquire
Cancer Research	Cancer-Specific	Aberrant Expression of OX1 Receptors for Orexins in Colon Cancers and Liver Metastases: an Openable Gate to Apoptosis	http://cancerres.aacrjournals.org/content/71/9/3341.full	Thierry Voisin, Aadil El Firar, Magali Fasseu, Christiane Rouyer-Fessard, Véronique Descatoire, Francine Walker, Valérie Paradis, Pierre Bedossa, Dominique Henin, Thérèse Lehy, and Marc Laburthe	2011-05-01	No	Emerge, Develop
Cancer Research	Cancer-Specific	Finding a Panacea among Combination Cancer Therapies	http://cancerres.aacrjournals.org/content/72/1/18.full	Ryuji Yamaguchi1 and Guy Perkins2	2011-11-03	No	Mutate
Cancer Research	Cancer-Specific	Circulating Tumor Cell Isolation and DiagNostics: Toward Routine Clinical Use	http://cancerres.aacrjournals.org/content/71/18/5955.full	Anja van de Stolpe1, Klaus Pantel2, Stefan Sleijfer3, Leon W. Terstappen4, and Jaap M.J. den Toonder1	2011-11-15	No
Cancer Research	Cancer-Specific	Resistance to BRAF Inhibitors: Unraveling Mechanisms and Future Treatment Options	http://cancerres.aacrjournals.org/content/71/23/7137.full	Jessie Villanueva, Adina Vultur, and Meenhard Herlyn	2011-12-01	Yes	Emerge, Develop, Mutate, Acquire
Cancer Research	Cancer-Specific	DOG1 Regulates Growth and IGFBP5 in Gastrointestinal Stromal Tumors	http://cancerres.aacrjournals.org/content/73/12/3661.full	Susanne Simon1,2, Florian Grabellus1,3, Loretta Ferrera6, Luis Galietta6, Benjamin Schwindenhammer1,3, Thomas Mühlenberg1,2, Georg Taeger1,4, Grant Eilers7, Juergen Treckmann1,5, Frank Breitenbuecher1,2, Martin Schuler1,2, Takahiro Taguchi8, Jonathan A. Fletcher7, and Sebastian Bauer1,2	2013-06-15	No	Mutate
Cancer Research	Cancer-Specific	Antitumor activity of a humanized, bivalent immuNotoxin targeting fn14-positive solid tumors.	http://cancerres.aacrjournals.org/content/73/14/4439.full	Hong Zhou1, Walter N. Hittelman1, Hideo Yagita2, Lawrence H. Cheung1, Stuart S. Martin4, Jeffrey A. Winkles3, and Michael G. Rosenblum1	2013-07-15	No	Emerge, Develop
Cancer Research	Cancer-Specific	KEAP1 Is a Redox Sensitive Target That Arbitrates the Opposing Radiosensitive Effects of PartheNolide in Normal and Cancer Cells	http://cancerres.aacrjournals.org/content/73/14/4406.full	Yong Xu1, Fang Fang2, Sumitra Miriyala1, Peter A. Crooks3, Terry D. Oberley4, Luksana Chaiswing4, Teresa Noel1, Aaron K. Holley1, Yanming Zhao1, Kelley K. Kiningham5, Daret K. St. Clair1, and William H. St. Clair2	2013-07-15	No	Develop
Cancer Research	Cancer-Specific	Inhibition of miR-17 and miR-20a by Oridonin Triggers Apoptosis and Reverses Chemoresistance by Derepressing BIM-S	http://cancerres.aacrjournals.org/content/74/16/4409.full	Hengyou Weng, Huilin Huang, Bowen Dong, Panpan Zhao, Hui Zhou*, and Lianghu Qu*	2014-08-15	No	Acquire
Cancer Research	Cancer-Specific	Inhibition of Casein Kinase 1 Alpha Prevents Acquired Drug Resistance to Erlotinib in EGFR-Mutant Non–Small Cell Lung Cancer	http://cancerres.aacrjournals.org/content/75/22/4937.full	Alexandra B. Lantermann*, Dongshu Chen, Kaitlin McCutcheon, Greg Hoffman, Elizabeth Frias, David Ruddy, Daniel Rakiec, Joshua Korn, Gregory McAllister, Frank Stegmeier, Matthew J. Meyer, and Sreenath V. Sharma*	2015-10-21	No	Develop, Emerge, Mutate, Acquire
Clinical Cancer Research	Cancer-Specific	Induction of apoptosis in multidrug-resistant and radiation-resistant acute myeloid leukemia cells by a recombinant fusion toxin directed against the human granulocyte macrophage colony-stimulating	http://ucelinks.cdlib.org:8888/sfx_local?url_ver=Z39.88-2004&rfr_id=info%3Asid%2Fucla.worldcat.org%3Aworldcat&rft_val_fmt=info%3Aofi%2Ffmt%3Akev%3Amtx%3Ajournal&rft.genre=article&rft.genre=article&rft_id=info%3Aoclcnum%2F122022821&rft_id=urn%3AISSN%3A1078-0432&rft.aulast=Perentesis&rft.aufirst=JP&rft.atitle=Induction+of+apoptosis+in+multidrug-resistant+and+radiation-resistant+acute+myeloid+leukem…	J P Perentesis, K G Waddick, A E Bendel, Y Shao, B E Warman, M Chandan-Langlie, F M Uckun	1997-03-01	No	Emerge, Develop
Clinical Cancer Research	Cancer-Specific	In vitro and in vivo antitumor activity of methotrexate conjugated to human serum albumin in human cancer cells.	http://ucelinks.cdlib.org:8888/sfx_local?url_ver=Z39.88-2004&rfr_id=info%3Asid%2Fucla.worldcat.org%3Aworldcat&rft_val_fmt=info%3Aofi%2Ffmt%3Akev%3Amtx%3Ajournal&rft.genre=article&rft.genre=article&rft_id=info%3Aoclcnum%2F110601171&rft_id=urn%3AISSN%3A1078-0432&rft.aulast=Wosikowski&rft.aufirst=K&rft.atitle=In+vitro+and+in+vivo+antitumor+activity+of+methotrexate+conjugated+to+human+serum+albumin+i…	Katja Wosikowski, Elfi Biedermann, BenNo Rattel, Norbert Breiter, Peter Jank, Roland Löser, Gerrit Jansen, Godefridus J. Peters	2003-05-09	No
Clinical Cancer Research	Cancer-Specific	Inhibition of Src Tyrosine Kinase Impairs Inherent and Acquired Gemcitabine Resistance in Human Pancreatic AdeNocarciNoma Cells	http://ucelinks.cdlib.org:8888/sfx_local?url_ver=Z39.88-2004&rfr_id=info%3Asid%2Fucla.worldcat.org%3Aworldcat&rft_val_fmt=info%3Aofi%2Ffmt%3Akev%3Amtx%3Ajournal&rft.genre=article&rft.genre=article&rft_id=info%3Aoclcnum%2F112453755&rft_id=urn%3AISSN%3A1078-0432&rft.aulast=Duxbury&rft.aufirst=MS&rft.atitle=Inhibition+of+SRC+tyrosine+kinase+impairs+inherent+and+Acquired+gemcitabine+resistance+in+hum…	Mark S. Duxbury, Hiromichi Ito, Michael J. Zinner, Stanley W. Ashley, Edward E. Whang	2004-04-01	No	Acquire
Clinical Cancer Research	Cancer-Specific	Oblimersen Sodium (Genasense bcl-2 Antisense Oligonucleotide)	http://ucelinks.cdlib.org:8888/sfx_local?url_ver=Z39.88-2004&rfr_id=info%3Asid%2Fucla.worldcat.org%3Aworldcat&rft_val_fmt=info%3Aofi%2Ffmt%3Akev%3Amtx%3Ajournal&rft.genre=article&rft.genre=article&rft_id=info%3Aoclcnum%2F111244247&rft_id=urn%3AISSN%3A1078-0432&rft.aulast=Herbst&rft.aufirst=RS&rft.atitle=Oblimersen+sodium+%28Genasense+bcl-2+antisense+oligonucleotide%29%3A+a+rational+therapeutic+to…	Roy S. Herbst, Stanley R. Frankel	2004-06-15	No	Develop
Clinical Cancer Research	Cancer-Specific	In vitro combination treatment with perifosine and UCN-01 demonstrates synergism against prostate (PC-3) and lung (A549) epithelial adeNocarciNoma cell lines.	http://ucelinks.cdlib.org:8888/sfx_local?url_ver=Z39.88-2004&rfr_id=info%3Asid%2Fucla.worldcat.org%3Aworldcat&rft_val_fmt=info%3Aofi%2Ffmt%3Akev%3Amtx%3Ajournal&rft.genre=article&rft.genre=article&rft_id=info%3Aoclcnum%2F111836765&rft_id=urn%3AISSN%3A1078-0432&rft.aulast=Dasmahapatra&rft.aufirst=GP&rft.atitle=In+vitro+combination+treatment+with+perifosine+and+UCN-01+demonstrates+synergism+against…	Girija P. Dasmahapatra, Parijat Didolkar, Michael C. Alley, Somiranjan Ghosh, Edward A. Sausville, Krishnendu K. Roy	2004-08-01	No
Clinical Cancer Research	Cancer-Specific	Mifepristone Induces Growth Arrest, Caspase Activation, and Apoptosis of Estrogen Receptor-Expressing, Antiestrogen-Resistant Breast Cancer Cells	http://ucelinks.cdlib.org:8888/sfx_local?url_ver=Z39.88-2004&rfr_id=info%3Asid%2Fucla.worldcat.org%3Aworldcat&rft_val_fmt=info%3Aofi%2Ffmt%3Akev%3Amtx%3Ajournal&rft.genre=article&rft.genre=article&rft_id=info%3Aoclcnum%2F111836736&rft_id=urn%3AISSN%3A1078-0432&rft.aulast=Gaddy&rft.aufirst=VT&rft.atitle=Mifepristone+induces+growth+arrest%2C+caspase+activation%2C+and+apoptosis+of+estrogen+receptor-…	Virgil T. Gaddy, John T. Barrett, Jennifer N. Delk, Andre M. Kallab, Alan G. Porter, Patricia V. Schoenlein	2004-08-01	No	Acquire, Emerge
Clinical Cancer Research	Cancer-Specific	A Phase I Pharmacokinetic and Biological Correlative Study of Oblimersen Sodium (Genasense, G3139), an Antisense Oligonucleotide to the Bcl-2 mRNA, and of Docetaxel in Patients with Hormone-Refractory Prostate Cancer	http://ucelinks.cdlib.org:8888/sfx_local?url_ver=Z39.88-2004&rfr_id=info%3Asid%2Fucla.worldcat.org%3Aworldcat&rft_val_fmt=info%3Aofi%2Ffmt%3Akev%3Amtx%3Ajournal&rft.genre=article&rft.genre=article&rft_id=info%3Aoclcnum%2F111836556&rft_id=urn%3AISSN%3A1078-0432&rft.aulast=Tolcher&rft.aufirst=AW&rft.atitle=A+Phase+I+pharmacokinetic+and+biological+correlative+study+of+oblimersen+sodium+%28genasense%…	Anthony W. Tolcher, John Kuhn, Garry Schwartz, Amita Patnaik, Lisa A. Hammond, Ian Thompson, Howard Fingert, David Bushnell, Shazli Malik, Jeffrey Kreisberg, Elzbieta Izbicka, Leslie Smetzer, Eric K. Rowinsky	2004-08-01	No	Acquire
Clinical Cancer Research	Cancer-Specific	Lack of Microvessels in Well-Differentiated Regions of Human Head and Neck Squamous Cell CarciNoma A253 Associated with Functional Magnetic Resonance Imaging Detectable Hypoxia, Limited Drug Delivery, and Resistance to IriNotecan Therapy	http://ucelinks.cdlib.org:8888/sfx_local?url_ver=Z39.88-2004&rfr_id=info%3Asid%2Fucla.worldcat.org%3Aworldcat&rft_val_fmt=info%3Aofi%2Ffmt%3Akev%3Amtx%3Ajournal&rft.genre=article&rft.genre=article&rft_id=info%3Aoclcnum%2F111563991&rft_id=urn%3AISSN%3A1078-0432&rft.aulast=Bhattacharya&rft.aufirst=A&rft.atitle=Lack+of+microvessels+in+well-differentiated+regions+of+human+head+and+neck+squamous+cell+…	Arup Bhattacharya, Károly Tóth, Richard Mazurchuk, Joseph A. Spernyak, Harry K. Slocum, Lakshmi Pendyala, Rami Azrak, Shousong Cao, Farukh A. Durrani, Youcef M. Rustum	2004-12-01	No
Clinical Cancer Research	Cancer-Specific	Cooperative Cytotoxicity of Proteasome Inhibitors and Tumor Necrosis Factor–Related Apoptosis-Inducing Ligand in Chemoresistant Bcl-2-Overexpressing Cells	http://ucelinks.cdlib.org:8888/sfx_local?url_ver=Z39.88-2004&rfr_id=info%3Asid%2Fucla.worldcat.org%3Aworldcat&rft_val_fmt=info%3Aofi%2Ffmt%3Akev%3Amtx%3Ajournal&rft.genre=article&rft.genre=article&rft_id=info%3Aoclcnum%2F112277051&rft_id=urn%3AISSN%3A1078-0432&rft.aulast=Nencioni&rft.aufirst=A&rft.atitle=Cooperative+cytotoxicity+of+proteasome+inhibitors+and+tumor+necrosis+factor-related+apoptosis…	Alessio Nencioni, Lucia Wille, Giovanna Dal Bello, Davide Boy, Gabriella Cirmena, Sebastian Wesselborg, Claus Belka, Peter Brossart, Franco Patrone, Alberto Ballestrero	2005-06-01	No
Clinical Cancer Research	Cancer-Specific	Activating Mutations in the Tyrosine Kinase Domain of the Epidermal Growth Factor Receptor Are Associated with Improved Survival in Gefitinib-Treated Chemorefractory Lung AdeNocarciNomas	http://ucelinks.cdlib.org:8888/sfx_local?url_ver=Z39.88-2004&rfr_id=info%3Asid%2Fucla.worldcat.org%3Aworldcat&rft_val_fmt=info%3Aofi%2Ffmt%3Akev%3Amtx%3Ajournal&rft.genre=article&rft.genre=article&rft_id=info%3Aoclcnum%2F111504265&rft_id=urn%3AISSN%3A1078-0432&rft.aulast=Taron&rft.aufirst=M&rft.atitle=Activating+mutations+in+the+tyrosine+kinase+domain+of+the+epidermal+growth+factor+receptor+are+a…	Miguel Taron, Yukito IchiNose, Rafael Rosell, Tony Mok, Bartomeu Massuti, Lurdes Zamora, Jose Luis Mate, Christian Manegold, Mayumi ONo, Cristina Queralt, Thierry Jahan, Jose Javier Sanchez, Maria Sanchez-Ronco, Victor Hsue, David Jablons, Jose Miguel Sanchez, Teresa Moran	2005-08-15	No
Clinical Cancer Research	Cancer-Specific	BMS-345541 Targets Inhibitor of κB Kinase and Induces Apoptosis in MelaNoma: Involvement of Nuclear Factor κB and Mitochondria Pathways	http://ucelinks.cdlib.org:8888/sfx_local?url_ver=Z39.88-2004&rfr_id=info%3Asid%2Fucla.worldcat.org%3Aworldcat&rft_val_fmt=info%3Aofi%2Ffmt%3Akev%3Amtx%3Ajournal&rft.genre=article&rft.genre=article&rft_id=info%3Aoclcnum%2F108022008&rft_id=urn%3AISSN%3A1078-0432&rft.aulast=Yang&rft.aufirst=J&rft.atitle=BMS-345541+targets+inhibitor+of+kappaB+kinase+and+induces+apoptosis+in+melaNoma%3A+involvement+of…	Jinming Yang, Katayoun I. Amiri, James R. Burke, Johannes A. Schmid, Ann Richmond	2006-02-01	No
Clinical Cancer Research	Cancer-Specific	YM-359445, an Orally Bioavailable Vascular Endothelial Growth Factor Receptor-2 Tyrosine Kinase Inhibitor, Has Highly Potent Antitumor Activity against Established Tumors	http://ucelinks.cdlib.org:8888/sfx_local?url_ver=Z39.88-2004&rfr_id=info%3Asid%2Fucla.worldcat.org%3Aworldcat&rft_val_fmt=info%3Aofi%2Ffmt%3Akev%3Amtx%3Ajournal&rft.genre=article&rft.genre=article&rft_id=info%3Aoclcnum%2F108693325&rft_id=urn%3AISSN%3A1078-0432&rft.aulast=AmiNo&rft.aufirst=N&rft.atitle=YM-359445%2C+an+orally+bioavailable+vascular+endothelial+growth+factor+receptor-2+tyrosine+kinas…	Nobuaki AmiNo, Yukitaka Ideyama, Mayumi YamaNo, Sadao Kuromitsu, KatsuiNori Tajinda, Kiyohiro Samizu, Hiroyuki Hisamichi, Akira Matsuhisa, Kenna Shirasuna, Masafumi Kudoh, Masayuki Shibasaki	2006-03-01	No	Acquire
Clinical Cancer Research	Cancer-Specific	Preclinical Efficacy and Pharmacokinetics of AP5346, A Novel DiamiNocyclohexane-Platinum Tumor-Targeting Drug Delivery System	http://ucelinks.cdlib.org:8888/sfx_local?url_ver=Z39.88-2004&rfr_id=info%3Asid%2Fucla.worldcat.org%3Aworldcat&rft_val_fmt=info%3Aofi%2Ffmt%3Akev%3Amtx%3Ajournal&rft.genre=article&rft.genre=article&rft_id=info%3Aoclcnum%2F109034048&rft_id=urn%3AISSN%3A1078-0432&rft.aulast=Rice&rft.aufirst=JR&rft.atitle=Preclinical+efficacy+and+pharmacokinetics+of+AP5346%2C+a+Novel+diamiNocyclohexane-platinum+tumor…	John R. Rice, Jennifer L. Gerberich, David P. Nowotnik, Stephen B. Howell	2006-04-01	No	Acquire, Develop
Clinical Cancer Research	Cancer-Specific	Preclinical Pharmacologic Evaluation of MST-997, an Orally Active Taxane with Superior In vitro and In vivo Efficacy in Paclitaxel- and Docetaxel-Resistant Tumor Models	http://ucelinks.cdlib.org:8888/sfx_local?url_ver=Z39.88-2004&rfr_id=info%3Asid%2Fucla.worldcat.org%3Aworldcat&rft_val_fmt=info%3Aofi%2Ffmt%3Akev%3Amtx%3Ajournal&rft.genre=article&rft.genre=article&rft_id=info%3Aoclcnum%2F110728218&rft_id=urn%3AISSN%3A1078-0432&rft.aulast=Sampath&rft.aufirst=D&rft.atitle=Preclinical+pharmacologic+evaluation+of+MST-997%2C+an+orally+active+taxane+with+superior+in+vi…	Deepak Sampath, Lee M. Greenberger, Carl Beyer, Malathi Hari, Hao Liu, Michelle Baxter, Sharon Yang, Carol Rios, Carolyn Discafani	2006-06-01	No	Develop, Acquire, Mutate
Clinical Cancer Research	Cancer-Specific	ABCB1 Modulation Does Not Circumvent Drug Extrusion from Primitive Leukemic Progenitor Cells and May Preferentially Target Residual Normal Cells in Acute MyelogeNous Leukemia	http://ucelinks.cdlib.org:8888/sfx_local?url_ver=Z39.88-2004&rfr_id=info%3Asid%2Fucla.worldcat.org%3Aworldcat&rft_val_fmt=info%3Aofi%2Ffmt%3Akev%3Amtx%3Ajournal&rft.genre=article&rft.genre=article&rft_id=info%3Aoclcnum%2F110728208&rft_id=urn%3AISSN%3A1078-0432&rft.aulast=Raaijmakers&rft.aufirst=MH&rft.atitle=ABCB1+modulation+does+Not+circumvent+drug+extrusion+from+primitive+leukemic+progenitor+ce…	Marc H.G.P. Raaijmakers, Elke P.L.M. de Grouw, Bert A. van der Reijden, Theo J.M. de Witte, Joop H. Jansen, Reinier A.P. Raymakers	2006-06-01	No
Clinical Cancer Research	Cancer-Specific	Antileukemic Activity of Lysophosphatidic Acid Acyltransferase-β Inhibitor CT32228 in Chronic MyelogeNous Leukemia Sensitive and Resistant to Imatinib	http://ucelinks.cdlib.org:8888/sfx_local?url_ver=Z39.88-2004&rfr_id=info%3Asid%2Fucla.worldcat.org%3Aworldcat&rft_val_fmt=info%3Aofi%2Ffmt%3Akev%3Amtx%3Ajournal&rft.genre=article&rft.genre=article&rft_id=info%3Aoclcnum%2F110038935&rft_id=urn%3AISSN%3A1078-0432&rft.aulast=La&rft.aufirst=Rosée&rft.atitle=Antileukemic+activity+of+lysophosphatidic+acid+acyltransferase-beta+inhibitor+CT32228+in+chroni…	Paul La Rosée, Taiping Jia, Shadmer Demehri, Nicolai Härtel, Peter de Vries, Lynn Bonham, David Hollenback, Jack W. Singer, Junia V. Melo, Brian J. Druker, Michael W. Deininger	2006-11-01	No	Mutate
Clinical Cancer Research	Cancer-Specific	Correlation between High Vascular Endothelial Growth Factor-A Serum Levels and Treatment Outcome in Patients with Standard-Risk Acute Lymphoblastic Leukemia: A Report from Children's Oncology Group Study CCG-1962	http://ucelinks.cdlib.org:8888/sfx_local?url_ver=Z39.88-2004&rfr_id=info%3Asid%2Fucla.worldcat.org%3Aworldcat&rft_val_fmt=info%3Aofi%2Ffmt%3Akev%3Amtx%3Ajournal&rft.genre=article&rft.genre=article&rft_id=info%3Aoclcnum%2F110350138&rft_id=urn%3AISSN%3A1078-0432&rft.aulast=Avramis&rft.aufirst=IA&rft.atitle=Correlation+between+high+vascular+endothelial+growth+factor-A+serum+levels+and+treatment+outc…	Ioannis A. Avramis, Eduard H. PaNosyan, Fred Dorey, John S. Holcenberg, Vassilios I. Avramis	2006-12-01	No	Acquire
Clinical Cancer Research	Cancer-Specific	KRAS Mutation Is an Important Predictor of Resistance to Therapy with Epidermal Growth Factor Receptor Tyrosine Kinase Inhibitors in Non–Small-Cell Lung Cancer	http://ucelinks.cdlib.org:8888/sfx_local?url_ver=Z39.88-2004&rfr_id=info%3Asid%2Fucla.worldcat.org%3Aworldcat&rft_val_fmt=info%3Aofi%2Ffmt%3Akev%3Amtx%3Ajournal&rft.genre=article&rft.genre=article&rft_id=info%3Aoclcnum%2F144635567&rft_id=urn%3AISSN%3A1078-0432&rft.aulast=Massarelli&rft.aufirst=E&rft.atitle=KRAS+mutation+is+an+important+predictor+of+resistance+to+therapy+with+epidermal+growth+fact…	Erminia Massarelli, Marileila Varella-Garcia, Ximing Tang, Ana C. Xavier, Natalie C. Ozburn, Diane D. Liu, Benjamin N. Bekele, Roy S. Herbst, Ignacio I. Wistuba	2007-05-15	No	Mutate
Clinical Cancer Research	Cancer-Specific	Synergistic Interactions between VoriNostat and Sorafenib in Chronic MyelogeNous Leukemia Cells Involve Mcl-1 and p21CIP1 Down-Regulation	http://ucelinks.cdlib.org:8888/sfx_local?url_ver=Z39.88-2004&rfr_id=info%3Asid%2Fucla.worldcat.org%3Aworldcat&rft_val_fmt=info%3Aofi%2Ffmt%3Akev%3Amtx%3Ajournal&rft.genre=article&rft.genre=article&rft_id=info%3Aoclcnum%2F156882575&rft_id=urn%3AISSN%3A1078-0432&rft.aulast=Dasmahapatra&rft.aufirst=G&rft.atitle=Synergistic+interactions+between+voriNostat+and+sorafenib+in+chronic+myelogeNous+leukemia…	Girija Dasmahapatra, Nitin Yerram, Yun Dai, Paul Dent, Steven Grant	2007-07-15	No	Mutate
Clinical Cancer Research	Cancer-Specific	Clonal Evolution of Resistance to Imatinib in Patients with Metastatic Gastrointestinal Stromal Tumors	http://ucelinks.cdlib.org:8888/sfx_local?url_ver=Z39.88-2004&rfr_id=info%3Asid%2Fucla.worldcat.org%3Aworldcat&rft_val_fmt=info%3Aofi%2Ffmt%3Akev%3Amtx%3Ajournal&rft.genre=article&rft.genre=article&rft_id=info%3Aoclcnum%2F173150079&rft_id=urn%3AISSN%3A1078-0432&rft.aulast=Desai&rft.aufirst=J&rft.atitle=Clonal+evolution+of+resistance+to+imatinib+in+patients+with+metastatic+gastrointestinal+stromal+…	JaYesh Desai, Sridhar Shankar, Michael C. Heinrich, Jonathan A. Fletcher, Christopher D. Fletcher, Judi MaNola, Jeffrey A. Morgan, Christopher L. Corless, Suzanne George, Kemal Tuncali, Stuart G. Silverman, Annick D. Van den Abbeele, Eric van Sonnenberg, George D. Demetri	2007-07-15	Yes	Emerge, Develop
Clinical Cancer Research	Cancer-Specific	Prospective Assessment of Discontinuation and Reinitiation of Erlotinib or Gefitinib in Patients with Acquired Resistance to Erlotinib or Gefitinib Followed by the Addition of Everolimus	http://ucelinks.cdlib.org:8888/sfx_local?url_ver=Z39.88-2004&rfr_id=info%3Asid%2Fucla.worldcat.org%3Aworldcat&rft_val_fmt=info%3Aofi%2Ffmt%3Akev%3Amtx%3Ajournal&rft.genre=article&rft.genre=article&rft_id=info%3Aoclcnum%2F171294131&rft_id=urn%3AISSN%3A1078-0432&rft.aulast=Riely&rft.aufirst=GJ&rft.atitle=Prospective+assessment+of+discontinuation+and+reinitiation+of+erlotinib+or+gefitinib+in+patient…	Gregory J. Riely, Mark G. Kris, Binsheng Zhao, Tim Akhurst, Daniel T. Milton, Erin Moore, Leslie Tyson, William Pao, Naiyer A. Rizvi, Lawrence H. Schwartz, Vincent A. Miller	2007-09-01	No	Develop, Acquire, Mutate
Clinical Cancer Research	Cancer-Specific	Expression of t-DARPP Mediates Trastuzumab Resistance in Breast Cancer Cells	http://ucelinks.cdlib.org:8888/sfx_local?url_ver=Z39.88-2004&rfr_id=info%3Asid%2Fucla.worldcat.org%3Aworldcat&rft_val_fmt=info%3Aofi%2Ffmt%3Akev%3Amtx%3Ajournal&rft.genre=article&rft.genre=article&rft_id=info%3Aoclcnum%2F264622708&rft_id=urn%3AISSN%3A1078-0432&rft_id=info%3Adoi%2Fhttp%3A%2F%2Fdx.doi.org%2F10.1158%2F1078-0432.CCR-08-0121&rft.aulast=Belkhiri&rft.aufirst=A&rft.atitle=Expression+of+t…	Abbes Belkhiri, Altaf A. Dar, Dun Fa Peng, Mohammad H. Razvi, Cammie Rinehart, Carlos L. Arteaga, Wael El-Rifai	2008-07-15	No	Develop, Acquire
Clinical Cancer Research	Cancer-Specific	Toward a Cure For Chronic Myeloid Leukemia	http://ucelinks.cdlib.org:8888/sfx_local?url_ver=Z39.88-2004&rfr_id=info%3Asid%2Fucla.worldcat.org%3Aworldcat&rft_val_fmt=info%3Aofi%2Ffmt%3Akev%3Amtx%3Ajournal&rft.genre=article&rft.genre=article&rft_id=info%3Aoclcnum%2F317099245&rft_id=urn%3AISSN%3A1078-0432&rft_id=info%3Adoi%2Fhttp%3A%2F%2Fdx.doi.org%2F10.1158%2F1078-0432.CCR-08-1486&rft.aulast=O%27Hare&rft.aufirst=T&rft.atitle=Toward+a+cure+f…		2008-12-15	No	Mutate, Acquire
Clinical Cancer Research	Cancer-Specific	Mutations and Response to Epidermal Growth Factor Receptor Inhibitors	http://ucelinks.cdlib.org:8888/sfx_local?url_ver=Z39.88-2004&rfr_id=info%3Asid%2Fucla.worldcat.org%3Aworldcat&rft_val_fmt=info%3Aofi%2Ffmt%3Akev%3Amtx%3Ajournal&rft.genre=article&rft.genre=article&rft_id=info%3Aoclcnum%2F316991639&rft_id=urn%3AISSN%3A1078-0432&rft_id=info%3Adoi%2Fhttp%3A%2F%2Fdx.doi.org%2F10.1158%2F1078-0432.CCR-08-0905&rft.aulast=Laurent-Puig&rft.aufirst=P&rft.atitle=Mutations+a…	Pierre Laurent-Puig, Astrid Lievre, Hélène Blons	2009-02-15	No	Acquire, Emerge, Mutate
Clinical Cancer Research	Cancer-Specific	Bcl-2 Blocks Cisplatin-Induced Apoptosis and Predicts Poor Outcome Following Chemoradiation Treatment in Advanced Oropharyngeal Squamous Cell CarciNoma	http://ucelinks.cdlib.org:8888/sfx_local?url_ver=Z39.88-2004&rfr_id=info%3Asid%2Fucla.worldcat.org%3Aworldcat&rft_val_fmt=info%3Aofi%2Ffmt%3Akev%3Amtx%3Ajournal&rft.genre=article&rft.genre=article&rft_id=info%3Aoclcnum%2F317191012&rft_id=urn%3AISSN%3A1078-0432&rft_id=info%3Adoi%2Fhttp%3A%2F%2Fdx.doi.org%2F10.1158%2F1078-0432.CCR-08-2581&rft.aulast=Michaud&rft.aufirst=WA&rft.atitle=Bcl-2+blocks+ci…	William A. Michaud, Anthony C. Nichols, Edmund A. Mroz, William C. Faquin, John R. Clark, Shahnaz Begum, William H. Westra, Hiroshi Wada, Paul M. Busse, Leif W. Ellisen, James W. Rocco	2009-03-01	No
Clinical Cancer Research	Cancer-Specific	Identification of CD20 C-Terminal Deletion Mutations Associated with Loss of CD20 Expression in Non-Hodgkin's Lymphoma	http://ucelinks.cdlib.org:8888/sfx_local?url_ver=Z39.88-2004&rfr_id=info%3Asid%2Fucla.worldcat.org%3Aworldcat&rft_val_fmt=info%3Aofi%2Ffmt%3Akev%3Amtx%3Ajournal&rft.genre=article&rft.genre=article&rft_id=info%3Aoclcnum%2F317718675&rft_id=urn%3AISSN%3A1078-0432&rft_id=info%3Adoi%2Fhttp%3A%2F%2Fdx.doi.org%2F10.1158%2F1078-0432.CCR-08-1403&rft.aulast=Terui&rft.aufirst=Y&rft.atitle=Identification+of+…	Yasuhito Terui, Yuji Mishima, Natsuhiko Sugimura, Kiyotsugu Kojima, Takuma Sakurai, Yuko Mishima, Ryoko Kuniyoshi, Akiko Taniyama, Masahiro Yokoyama, Sakura Sakajiri, Kengo Takeuchi, Chie Watanabe, Shunji Takahashi, YoshiNori Ito, Kiyohiko Hatake	2009-04-01	No	Mutate, Develop
Clinical Cancer Research	Cancer-Specific	Crosstalk to Stromal Fibroblasts Induces Resistance of Lung Cancer to Epidermal Growth Factor Receptor Tyrosine Kinase Inhibitors	http://ucelinks.cdlib.org:8888/sfx_local?url_ver=Z39.88-2004&rfr_id=info%3Asid%2Fucla.worldcat.org%3Aworldcat&rft_val_fmt=info%3Aofi%2Ffmt%3Akev%3Amtx%3Ajournal&rft.genre=article&rft.genre=article&rft_id=info%3Aoclcnum%2F463642406&rft_id=urn%3AISSN%3A1078-0432&rft_id=info%3Adoi%2Fhttp%3A%2F%2Fdx.doi.org%2F10.1158%2F1078-0432.CCR-09-1001&rft.aulast=Wang&rft.aufirst=W&rft.atitle=Crosstalk+to+stroma…	Wei Wang, Qi Li, Tadaaki Yamada, Kunio Matsumoto, Isao Matsumoto, Makoto Oda, Go Watanabe, Yoshiyuki KayaNo, Yasuhiko Nishioka, Saburo Sone, Seiji YaNo	2009-05-01	No	Develop, Mutate, Acquire
Clinical Cancer Research	Cancer-Specific	An Open-Label, Multicenter, Phase I/II Study of Single-Agent AT-101 in Men with Castrate-Resistant Prostate Cancer	http://ucelinks.cdlib.org:8888/sfx_local?url_ver=Z39.88-2004&rfr_id=info%3Asid%2Fucla.worldcat.org%3Aworldcat&rft_val_fmt=info%3Aofi%2Ffmt%3Akev%3Amtx%3Ajournal&rft.genre=article&rft.genre=article&rft_id=info%3Aoclcnum%2F320113403&rft_id=urn%3AISSN%3A1078-0432&rft_id=info%3Adoi%2Fhttp%3A%2F%2Fdx.doi.org%2F10.1158%2F1078-0432.CCR-08-2985&rft.aulast=Liu&rft.aufirst=G&rft.atitle=An+open-label%2C+mul…	Glenn Liu, W. Kevin Kelly, George Wilding, Lance Leopold, Kimberli Brill, Bradley Somer	2009-05-01	No	Develop
Clinical Cancer Research	Cancer-Specific	Sagopilone Inhibits Breast Cancer Bone Metastasis and Bone Destruction Due to Simultaneous Inhibition of Both Tumor Growth and Bone Resorption	http://ucelinks.cdlib.org:8888/sfx_local?url_ver=Z39.88-2004&rfr_id=info%3Asid%2Fucla.worldcat.org%3Aworldcat&rft_val_fmt=info%3Aofi%2Ffmt%3Akev%3Amtx%3Ajournal&rft.genre=article&rft.genre=article&rft_id=info%3Aoclcnum%2F369247631&rft_id=urn%3AISSN%3A1078-0432&rft_id=info%3Adoi%2Fhttp%3A%2F%2Fdx.doi.org%2F10.1158%2F1078-0432.CCR-08-3123&rft.aulast=Strube&rft.aufirst=A&rft.atitle=Sagopilone+inhibi…	Anne Strube, Jens Hoffmann, Elizaveta Stepina, Peter Hauff, Ulrich Klar, Sanna-Maria Käkönen	2009-06-01	No	Develop
Clinical Cancer Research	Cancer-Specific	Mammary-Derived Growth Inhibitor Alters Traffic of EGFR and Induces a Novel Form of Cetuximab Resistance	http://ucelinks.cdlib.org:8888/sfx_local?url_ver=Z39.88-2004&rfr_id=info%3Asid%2Fucla.worldcat.org%3Aworldcat&rft_val_fmt=info%3Aofi%2Ffmt%3Akev%3Amtx%3Ajournal&rft.genre=article&rft.genre=article&rft_id=info%3Aoclcnum%2F463642394&rft_id=urn%3AISSN%3A1078-0432&rft_id=info%3Adoi%2Fhttp%3A%2F%2Fdx.doi.org%2F10.1158%2F1078-0432.CCR-09-0773&rft.aulast=Nevo&rft.aufirst=J&rft.atitle=Mammary-derived+gro…	Jonna Nevo, Elina Mattila, Teijo Pellinen, Daniel L. Yamamoto, Henri Sara, Kristiina Iljin, Olli Kallioniemi, Petri BoNo, Päivi Heikkilä, Heikki Joensuu, Anni Wärri, Johanna Ivaska	2009-11-01	No	Acquire
Clinical Cancer Research	Cancer-Specific	Inhibition of Mammalian Target of Rapamycin Is Required for Optimal Antitumor Effect of HER2 Inhibitors against HER2-Overexpressing Cancer Cells	http://ucelinks.cdlib.org:8888/sfx_local?url_ver=Z39.88-2004&rfr_id=info%3Asid%2Fucla.worldcat.org%3Aworldcat&rft_val_fmt=info%3Aofi%2Ffmt%3Akev%3Amtx%3Ajournal&rft.genre=article&rft.genre=article&rft_id=info%3Aoclcnum%2F472469934&rft_id=urn%3AISSN%3A1078-0432&rft_id=info%3Adoi%2Fhttp%3A%2F%2Fdx.doi.org%2F10.1158%2F1078-0432.CCR-09-1665&rft.aulast=Miller&rft.aufirst=TW&rft.atitle=Inhibition+of+ma…	Todd W. Miller, James T. Forbes, Chirayu Shah, Shelby K. Wyatt, H. Charles Manning, Maria G. Olivares, Violeta Sanchez, Teresa C. Dugger, Nara de Matos Granja, Archana Narasanna, Rebecca S. Cook, J. Phillip Kennedy, Craig W. Lindsley, Carlos L. Arteaga	2009-12-01	No	Acquire
Clinical Cancer Research	Cancer-Specific	Secretory leukocyte protease inhibitor antagonizes paclitaxel in ovarian cancer cells.	http://ucla.worldcat.org/title/secretory-leukocyte-protease-inhibitor-antagonizes-paclitaxel-in-ovarian-cancer-cells/oclc/19410567981710?referer=brief_results	Nabila Rasool, William LaRochelle, Haihong Zhong, Gulshan Ara, Joshua Cohen, Elise C. Kohn	2010-01-15	No	Develop
Clinical Cancer Research	Cancer-Specific	Quantitation of p95HER2 in Paraffin Sections by Using a p95-Specific Antibody and Correlation with Outcome in a Cohort of Trastuzumab-Treated Breast Cancer Patients	http://ucelinks.cdlib.org:8888/sfx_local?url_ver=Z39.88-2004&rfr_id=info%3Asid%2Fucla.worldcat.org%3Aworldcat&rft_val_fmt=info%3Aofi%2Ffmt%3Akev%3Amtx%3Ajournal&rft.genre=article&rft.genre=article&rft_id=info%3Aoclcnum%2F672419919&rft_id=urn%3AISSN%3A1078-0432&rft_id=info%3Adoi%2Fhttp%3A%2F%2Fdx.doi.org%2F10.1158%2F1078-0432.CCR-10-0410&rft.aulast=Sperinde&rft.aufirst=J&rft.atitle=Quantitation+of…	Jeff Sperinde, Xueguang Jin, Jayee Banerjee, Elicia Penuel, Anasuya Saha, Gundo Diedrich, Weidong Huang, Kim Leitzel, Jodi Weidler, Suhail M. Ali, Eva-Maria Fuchs, Christian F. Singer, Wolfgang J. Köstler, Michael Bates, Gordon Parry, John Winslow, Allan Lipton	2010-08-15	No
Clinical Cancer Research	Cancer-Specific	Molecular analysis of Non-small cell lung cancer identifies subsets with different sensitivity to insulin-like growth factor I receptor inhibition.	http://ucla.worldcat.org/title/molecular-analysis-of-Non-small-cell-lung-cancer-identifies-subsets-with-different-sensitivity-to-insulin-like-growth-factor-i-receptor-inhibition/oclc/19410672266831?referer=brief_results	Antonio Gualberto, Marisa Dolled-Filhart, Mark Gustavson, Jason Christiansen, Yu-Fen Wang, Mary L. Hixon, Jennifer ReyNolds, Sandra McDonald, Agnes Ang, David L. Rimm, Corey J. Langer, Johnetta Blakely, Linda Garland, Luis G. Paz-Ares, Daniel D. Karp, Adrian V. Lee	2010-09-15	No	Acquire
Clinical Cancer Research	Cancer-Specific	Expression of Receptors for Luteinizing Hormone-Releasing Hormone (LH-RH) in Prostate Cancers following Therapy with LH-RH Agonists	http://ucelinks.cdlib.org:8888/sfx_local?url_ver=Z39.88-2004&rfr_id=info%3Asid%2Fucla.worldcat.org%3Aworldcat&rft_val_fmt=info%3Aofi%2Ffmt%3Akev%3Amtx%3Ajournal&rft.genre=article&rft.genre=article&rft_id=info%3Aoclcnum%2F672923828&rft_id=urn%3AISSN%3A1078-0432&rft_id=info%3Adoi%2Fhttp%3A%2F%2Fdx.doi.org%2F10.1158%2F1078-0432.CCR-10-1113&rft.aulast=Liu&rft.aufirst=SV&rft.atitle=Expression+of+recep…	Stephen V. Liu, Andrew V. Schally, Debra Hawes, Shigang Xiong, Laden Fazli, Martin Gleave, Jie Cai, Susan Groshen, Frank Brands, Juergen Engel, Jacek Pinski	2010-09-15	No	Develop
Clinical Cancer Research	Cancer-Specific	MEK-Independent Survival of B-RAFV600E MelaNoma Cells Selected for Resistance to Apoptosis Induced by the RAF Inhibitor PLX4720	http://ucelinks.cdlib.org:8888/sfx_local?url_ver=Z39.88-2004&rfr_id=info%3Asid%2Fucla.worldcat.org%3Aworldcat&rft_val_fmt=info%3Aofi%2Ffmt%3Akev%3Amtx%3Ajournal&rft.genre=article&rft.genre=article&rft_id=info%3Aoclcnum%2F704806734&rft_id=urn%3AISSN%3A1078-0432&rft_id=info%3Adoi%2Fhttp%3A%2F%2Fdx.doi.org%2F10.1158%2F1078-0432.CCR-10-2225&rft.aulast=Jiang&rft.aufirst=CC&rft.atitle=MEK-independent+s…	Chen Chen Jiang, Fritz Lai, Rick F. Thorne, Fan Yang, Hao Liu, Peter Hersey, Xu Dong Zhang	2011-02-15	No	Acquire, Mutate
Clinical Cancer Research	Cancer-Specific	Translating Scientific Advancement into Clinical Benefit for Castration-Resistant Prostate Cancer Patients	http://ucelinks.cdlib.org:8888/sfx_local?url_ver=Z39.88-2004&rfr_id=info%3Asid%2Fucla.worldcat.org%3Aworldcat&rft_val_fmt=info%3Aofi%2Ffmt%3Akev%3Amtx%3Ajournal&rft.genre=article&rft.genre=article&rft_id=info%3Aoclcnum%2F731428442&rft_id=urn%3AISSN%3A1078-0432&rft_id=info%3Adoi%2Fhttp%3A%2F%2Fdx.doi.org%2F10.1158%2F1078-0432.CCR-11-0943&rft.aulast=Attard&rft.aufirst=G&rft.atitle=Translating+scien…	Gerhardt Attard, Johann S. de BoNo	2011-06-15	No	Develop
Clinical Cancer Research	Cancer-Specific	Effect of eIF3a on Response of Lung Cancer Patients to Platinum-Based Chemotherapy by Regulating DNA Repair	http://ucelinks.cdlib.org:8888/sfx_local?url_ver=Z39.88-2004&rfr_id=info%3Asid%2Fucla.worldcat.org%3Aworldcat&rft_val_fmt=info%3Aofi%2Ffmt%3Akev%3Amtx%3Ajournal&rft.genre=article&rft.genre=article&rft_id=info%3Aoclcnum%2F747723542&rft_id=urn%3AISSN%3A1078-0432&rft_id=info%3Adoi%2Fhttp%3A%2F%2Fdx.doi.org%2F10.1158%2F1078-0432.CCR-10-2591&rft.aulast=Yin&rft.aufirst=JY&rft.atitle=Effect+of+eIF3a+on+…	Ji-Ye Yin, Jie Shen, Zi-Zheng Dong, Qiong Huang, Mei-Zuo Zhong, De-Yun Feng, Hong-Hao Zhou, Jian-Ting Zhang, Zhao-Qian Liu	2011-07-01	No
Clinical Cancer Research	Cancer-Specific	XPF Expression Correlates with Clinical Outcome in Squamous Cell CarciNoma of the Head and Neck	http://ucelinks.cdlib.org:8888/sfx_local?url_ver=Z39.88-2004&rfr_id=info%3Asid%2Fucla.worldcat.org%3Aworldcat&rft_val_fmt=info%3Aofi%2Ffmt%3Akev%3Amtx%3Ajournal&rft.genre=article&rft.genre=article&rft_id=info%3Aoclcnum%2F754958355&rft_id=urn%3AISSN%3A1078-0432&rft_id=info%3Adoi%2Fhttp%3A%2F%2Fdx.doi.org%2F10.1158%2F1078-0432.CCR-11-0086&rft.aulast=Vaezi&rft.aufirst=A&rft.atitle=XPF+expression+cor…	Alec Vaezi, XiaoZhe Wang, Shama Buch, William Gooding, Lin Wang, Raja R. Seethala, David T. Weaver, Alan D. D'Andrea, Athanassios Argiris, Marjorie Romkes, Laura J. Niedernhofer, Jennifer R. Grandis	2011-08-15	No	Emerge
Clinical Cancer Research	Cancer-Specific	Genetic Variation Predicting Cisplatin Cytotoxicity Associated with Overall Survival in Lung Cancer Patients Receiving Platinum-Based Chemotherapy	http://ucelinks.cdlib.org:8888/sfx_local?url_ver=Z39.88-2004&rfr_id=info%3Asid%2Fucla.worldcat.org%3Aworldcat&rft_val_fmt=info%3Aofi%2Ffmt%3Akev%3Amtx%3Ajournal&rft.genre=article&rft.genre=article&rft_id=info%3Aoclcnum%2F750004683&rft_id=urn%3AISSN%3A1078-0432&rft_id=info%3Adoi%2Fhttp%3A%2F%2Fdx.doi.org%2F10.1158%2F1078-0432.CCR-11-1133&rft.aulast=Tan&rft.aufirst=XL&rft.atitle=Genetic+variation+p…	Xiang-Lin Tan, Ann M. Moyer, Brooke L. Fridley, Daniel J. Schaid, Nifang Niu, Anthony J. Batzler, Gregory D. Jenkins, Ryan P. Abo, Liang Li, Julie M. Cunningham, Zhifu Sun, Ping Yang, Liewei Wang	2011-09-01	No	Develop, Mutate
Clinical Cancer Research	Cancer-Specific	Role of BRAF in Thyroid Oncogenesis	http://ucelinks.cdlib.org:8888/sfx_local?url_ver=Z39.88-2004&rfr_id=info%3Asid%2Fucla.worldcat.org%3Aworldcat&rft_val_fmt=info%3Aofi%2Ffmt%3Akev%3Amtx%3Ajournal&rft.genre=article&rft.genre=article&rft_id=info%3Aoclcnum%2F776342320&rft_id=urn%3AISSN%3A1078-0432&rft_id=info%3Adoi%2Fhttp%3A%2F%2Fdx.doi.org%2F10.1158%2F1078-0432.CCR-11-1155&rft.aulast=Caronia&rft.aufirst=LM&rft.atitle=Role+of+BRAF+in…	Lisa M. Caronia, John E. Phay, Manisha H. Shah	2011-12-15	No	Mutate, Develop, Acquire
Clinical Cancer Research	Cancer-Specific	Molecular pathways: targeting hsp90--who benefits and who does Not.	http://ucelinks.cdlib.org:8888/sfx_local?url_ver=Z39.88-2004&rfr_id=info%3Asid%2Fucla.worldcat.org%3Aworldcat&rft_val_fmt=info%3Aofi%2Ffmt%3Akev%3Amtx%3Ajournal&rft.genre=article&rft.genre=article&rft_id=info%3Aoclcnum%2F809101459&rft_id=urn%3AISSN%3A1078-0432&rft_id=info%3Adoi%2Fhttp%3A%2F%2Fdx.doi.org%2F10.1158%2F1078-0432.CCR-11-2138&rft.aulast=Scaltriti&rft.aufirst=M&rft.atitle=Molecular+path…	Maurizio Scaltriti, Shaheenah Dawood, Javier Cortes	2012-09-01	No	Emerge, Acquire
Clinical Cancer Research	Cancer-Specific	Characterization of a Large Panel of Patient-Derived Tumor XeNografts Representing the Clinical Heterogeneity of Human Colorectal Cancer	http://ucelinks.cdlib.org:8888/sfx_local?url_ver=Z39.88-2004&rfr_id=info%3Asid%2Fucla.worldcat.org%3Aworldcat&rft_val_fmt=info%3Aofi%2Ffmt%3Akev%3Amtx%3Ajournal&rft.genre=article&rft.genre=article&rft_id=info%3Aoclcnum%2F811801208&rft_id=urn%3AISSN%3A1078-0432&rft_id=info%3Adoi%2Fhttp%3A%2F%2Fdx.doi.org%2F10.1158%2F1078-0432.CCR-12-0372&rft.aulast=Julien&rft.aufirst=S&rft.atitle=Characterization+…	Sylvia Julien, Ana MeriNo-Trigo, Ludovic Lacroix, Marc Pocard, Diane Goéré, Pascale Mariani, Sophie Landron, Ludovic Bigot, Fariba Nemati, Peggy Dartigues, Louis-Bastien Weiswald, Denis Lantuas, Loïc Morgand, Emmanuel Pham, Patrick Gonin, Virginie Dangles-Marie, Bastien Job, Philippe Dessen, Alain BruNo, Alain Pierré, Hugues De Thé, Hany Soliman, MaNoel Nunes, Guillaume Lardier, Loreley Calvet, B…	2012-10-01	No	Mutate
Clinical Cancer Research	Cancer-Specific	The Activation of MAPK in MelaNoma Cells Resistant to BRAF Inhibition Promotes PD-L1 Expression That Is Reversible by MEK and PI3K Inhibition	http://ucelinks.cdlib.org:8888/sfx_local?url_ver=Z39.88-2004&rfr_id=info%3Asid%2Fucla.worldcat.org%3Aworldcat&rft_val_fmt=info%3Aofi%2Ffmt%3Akev%3Amtx%3Ajournal&rft.genre=article&rft.genre=article&rft_id=info%3Aoclcnum%2F826798557&rft_id=urn%3AISSN%3A1078-0432&rft_id=info%3Adoi%2Fhttp%3A%2F%2Fdx.doi.org%2F10.1158%2F1078-0432.CCR-12-2731&rft.aulast=Jiang&rft.aufirst=X&rft.atitle=The+activation+of+…	Xiaofeng Jiang, Jun Zhou, Anita Giobbie-Hurder, Jennifer Wargo, F. Stephen Hodi	2013-02-01	No	Develop, Acquire
Clinical Cancer Research	Cancer-Specific	The PDGFRβ–AKT Pathway Contributes to CDDP-Acquired Resistance in Testicular Germ Cell Tumors	http://ucelinks.cdlib.org:8888/sfx_local?url_ver=Z39.88-2004&rfr_id=info%3Asid%2Fucla.worldcat.org%3Aworldcat&rft_val_fmt=info%3Aofi%2Ffmt%3Akev%3Amtx%3Ajournal&rft.genre=article&rft.genre=article&rft_id=info%3Aoclcnum%2F5535140318&rft_id=urn%3AISSN%3A1078-0432&rft_id=info%3Adoi%2Fhttp%3A%2F%2Fdx.doi.org%2F10.1158%2F1078-0432.CCR-13-1131&rft.aulast=Juliachs&rft.aufirst=M&rft.atitle=The+PDGFRβ-AKT…	M. Juliachs, C. Muñoz, C.A. Moutinho, A. Vidal, E. Condom, M. Esteller, M. Graupera, O. CasaNovas, J.R. Germà, A. Villanueva, F. Viñals	2014-02-01	No	Acquire, Develop
Clinical Cancer Research	Cancer-Specific	Two Novel ALK Mutations Mediate Acquired Resistance to the Next-Generation ALK Inhibitor Alectinib	http://ucelinks.cdlib.org:8888/sfx_local?url_ver=Z39.88-2004&rfr_id=info%3Asid%2Fucla.worldcat.org%3Aworldcat&rft_val_fmt=info%3Aofi%2Ffmt%3Akev%3Amtx%3Ajournal&rft.genre=article&rft.genre=article&rft_id=info%3Aoclcnum%2F5697452321&rft_id=urn%3AISSN%3A1078-0432&rft_id=info%3Adoi%2Fhttp%3A%2F%2Fdx.doi.org%2F10.1158%2F1078-0432.CCR-14-1511&rft.aulast=Katayama&rft.aufirst=R&rft.atitle=Two+Novel+ALK+…	Ryohei Katayama, Luc Friboulet, Sumie Koike, Elizabeth L. Lockerman, Tahsin M. Khan, Justin F. GaiNor, A. John Iafrate, Kengo Takeuchi, Makoto Taiji, Yasushi OkuNo, Naoya Fujita, Jeffrey A. Engelman, Alice T. Shaw	2014-11-15	Yes	Acquire, Develop, Mutate
Clinical Cancer Research	Cancer-Specific	Low Expression of the E3 Ubiquitin Ligase CBL Confers Chemoresistance in Human Pancreatic Cancer and Is Targeted by Epidermal Growth Factor Receptor Inhibition	http://ucelinks.cdlib.org:8888/sfx_local?url_ver=Z39.88-2004&rfr_id=info%3Asid%2Fucla.worldcat.org%3Aworldcat&rft_val_fmt=info%3Aofi%2Ffmt%3Akev%3Amtx%3Ajournal&rft.genre=article&rft.genre=article&rft_id=info%3Aoclcnum%2F5726681446&rft_id=urn%3AISSN%3A1078-0432&rft_id=info%3Adoi%2Fhttp%3A%2F%2Fdx.doi.org%2F10.1158%2F1078-0432.CCR-14-0610&rft.aulast=Kadera&rft.aufirst=BE&rft.atitle=Low+expression+…	Brian E. Kadera, Paul A. Toste, Nanping Wu, Luyi Li, Andrew H. Nguyen, David W. Dawson, Timothy R. Donahue	2015-01-01	No	Develop
Clinical Cancer Research	Cancer-Specific	CDK 4/6 Inhibitor Palbociclib (PD0332991) in Rb+ Advanced Breast Cancer: Phase II Activity, Safety, and Predictive Biomarker Assessment	http://ucelinks.cdlib.org:8888/sfx_local?url_ver=Z39.88-2004&rfr_id=info%3Asid%2Fucla.worldcat.org%3Aworldcat&rft_val_fmt=info%3Aofi%2Ffmt%3Akev%3Amtx%3Ajournal&rft.genre=article&rft.genre=article&rft_id=info%3Aoclcnum%2F5756424230&rft_id=urn%3AISSN%3A1078-0432&rft_id=info%3Adoi%2Fhttp%3A%2F%2Fdx.doi.org%2F10.1158%2F1078-0432.CCR-14-2258&rft.aulast=DeMichele&rft.aufirst=A&rft.atitle=CDK+4+6+inhib…	Angela DeMichele, Amy S. Clark, Kay See Tan, Daniel F. Heitjan, Kristi Gramlich, Maryann Gallagher, Priti Lal, Michael Feldman, Paul Zhang, Christopher Colameco, David Lewis, Melissa Langer, Noah Goodman, Susan Domchek, Keerthi Gogineni, Mark Rosen, Kevin Fox, Peter O'Dwyer	2015-03-01	No	Acquire
Clinical Cancer Research	Cancer-Specific	BCL-2 Antagonism to Target the Intrinsic Mitochondrial Pathway of Apoptosis	http://ucelinks.cdlib.org:8888/sfx_local?url_ver=Z39.88-2004&rfr_id=info%3Asid%2Fucla.worldcat.org%3Aworldcat&rft_val_fmt=info%3Aofi%2Ffmt%3Akev%3Amtx%3Ajournal&rft.genre=article&rft.genre=article&rft_id=info%3Aoclcnum%2F5915906546&rft_id=urn%3AISSN%3A1078-0432&rft_id=info%3Adoi%2Fhttp%3A%2F%2Fdx.doi.org%2F10.1158%2F1078-0432.CCR-15-0364&rft.aulast=Gibson&rft.aufirst=CJ&rft.atitle=BCL-2+Antagonis…	Christopher J. Gibson, Matthew S. Davids	2015-05-15	Yes	Mutate, Develop, Acquire
Clinical Cancer Research	Cancer-Specific	A Meta-Analysis on the Interaction between HER-2 Expression and Response to Endocrine Treatment in Advanced Breast Cancer	http://ucelinks.cdlib.org:8888/sfx_local?url_ver=Z39.88-2004&rfr_id=info%3Asid%2Fucla.worldcat.org%3Aworldcat&rft_val_fmt=info%3Aofi%2Ffmt%3Akev%3Amtx%3Ajournal&rft.genre=article&rft.genre=article&rft_id=info%3Aoclcnum%2F110738519&rft_id=urn%3AISSN%3A1078-0432&rft.aulast=De&rft.aufirst=Laurentiis&rft.atitle=A+meta-analysis+on+the+interaction+between+HER-2+expression+and+response+to+endocrine+trea…	Michele De Laurentiis, Grazia ArpiNo, Erminia Massarelli, Angela Ruggiero, Chiara CarlomagNo, Fortunato Ciardiello, Giampaolo Tortora, Diego D'AgostiNo, Francesca Caputo, Giuseppe Cancello, Emilia Montagna, Luca Malorni, Luigia ZinNo, Rossella Lauria, Angelo Raffaele Bianco, SabiNo De Placido	2015-07-01	No	Develop
Clinical Cancer Research	Cancer-Specific	A First Step toward Personalized Medicine in Osteosarcoma: Pharmacogenetics as Predictive Marker of Outcome after Chemotherapy-Based Treatment	http://ucelinks.cdlib.org:8888/sfx_local?url_ver=Z39.88-2004&rfr_id=info%3Asid%2Fucla.worldcat.org%3Aworldcat&rft_val_fmt=info%3Aofi%2Ffmt%3Akev%3Amtx%3Ajournal&rft.genre=article&rft.genre=article&rft_id=info%3Aoclcnum%2F5864545970&rft_id=urn%3AISSN%3A1078-0432&rft_id=info%3Adoi%2Fhttp%3A%2F%2Fdx.doi.org%2F10.1158%2F1078-0432.CCR-14-2638&rft.aulast=Hagleitner&rft.aufirst=MM&rft.atitle=A+First+Ste…	Ioannis A. Avramis, Eduard H. PaNosyan, Fred Dorey, John S. Holcenberg, Vassilios I. Avramis	2015-08-01	No
Clinical Cancer Research	Cancer-Specific	Notch Pathway Inhibition Using PF-03084014, a γ-Secretase Inhibitor (GSI), Enhances the Antitumor Effect of Docetaxel in Prostate Cancer	http://ucelinks.cdlib.org:8888/sfx_local?url_ver=Z39.88-2004&rfr_id=info%3Asid%2Fucla.worldcat.org%3Aworldcat&rft_val_fmt=info%3Aofi%2Ffmt%3Akev%3Amtx%3Ajournal&rft.genre=article&rft.genre=article&rft_id=info%3Aoclcnum%2F5896316184&rft_id=urn%3AISSN%3A1078-0432&rft_id=info%3Adoi%2Fhttp%3A%2F%2Fdx.doi.org%2F10.1158%2F1078-0432.CCR-15-0242&rft.aulast=Cui&rft.aufirst=D&rft.atitle=Notch+Pathway+Inhib…	Di Cui, Jinlu Dai, Jill M. Keller, Atsushi Mizokami, Shujie Xia, Evan T. Keller	2015-10-15	No	Develop
Clinical Cancer Research	Cancer-Specific	ALCHEMIST Trials: A Golden Opportunity to Transform Outcomes in Early-Stage Non–Small Cell Lung Cancer	http://ucelinks.cdlib.org:8888/sfx_local?url_ver=Z39.88-2004&rfr_id=info%3Asid%2Fucla.worldcat.org%3Aworldcat&rft_val_fmt=info%3Aofi%2Ffmt%3Akev%3Amtx%3Ajournal&rft.genre=article&rft.genre=article&rft_id=info%3Aoclcnum%2F5981979069&rft_id=urn%3AISSN%3A1078-0432&rft_id=info%3Adoi%2Fhttp%3A%2F%2Fdx.doi.org%2F10.1158%2F1078-0432.CCR-15-0354&rft.aulast=Govindan&rft.aufirst=R&rft.atitle=ALCHEMIST+Tria…	Ramaswamy Govindan, Sumithra J. Mandrekar, David E. Gerber, Geoffrey R. Oxnard, Suzanne E. Dahlberg, Jamie Chaft, Shakun Malik, Margaret Mooney, Jeffrey S. Abrams, Pasi A. Jänne, David R. Gandara, Suresh S. Ramalingam, Everett E. Vokes	2015-12-15	No	Acquire
International Journal of Cancer	Cancer-Specific	EFFECTS OF AN INDUCIBLE ANTI-SENSE c-myc GENE TRANSFER IN ADRUG-RESISTANT HUMAN SMALL-CELL-LUNG-CARCINoMA CELL LINE	http://onlinelibrary.wiley.com/doi/10.1002/(SICI)1097-0215(19971114)73:4%3C544::AID-IJC15%3E3.0.CO;2-9/epdf	Robert C.A.M. VAN WAARDENBURG1, Coby MEIJER1, Herman BURGER2, Kees NoOTER2, Elisabeth G.E. DE VRIES1, NanNo H. MULDER1*and Steven DE JONG1	1997-11-04	No	Develop, Acquire
International Journal of Cancer	Cancer-Specific	Heat-shock protein expression in cisplatin-sensitive and -resistant human tumor cells.	http://onlinelibrary.wiley.com/doi/10.1002/(SICI)1097-0215(19960917)67:6%3C800::AID-IJC8%3E3.0.CO;2-V/epdf	Judith V. E. Hettinga1,*, Willy Lemstra1, Coby Meijer1, Gerrit Los2, Elisabeth G. E. de Vries2, Antonius W. T. Konings1 andHarm H. Kampinga1	1998-12-06	No	Acquire
International Journal of Cancer	Cancer-Specific	Circumvention of glutathione-mediated mitomycin C resistance by a Novel mitomycin C analogue, KW-2149	http://onlinelibrary.wiley.com/doi/10.1002/(SICI)1097-0215(19970904)72:5%3C865::AID-IJC25%3E3.0.CO;2-6/epdf	Tomoyuki Ishida1,2, Kazuto Nishio1, Hirokazu Kurokawa1, Hitoshi Arioka1, Hisao Fukumoto1, Kazuya Fukuoka1, Taisuke Nomoto1, Hideyuki Yokote1, Shizuo Hasegawa2 andNagahiro Saijo	1998-12-06	No	Acquire
International Journal of Cancer	Cancer-Specific	Interleukin 1 (IL-1) production is Not essential for Acquired resistance of human A375 melaNoma cells to anti-proliferative effect of IL-1	http://onlinelibrary.wiley.com/doi/10.1002/(SICI)1097-0215(19960315)65:6%3C805::AID-IJC17%3E3.0.CO;2-2/abstract	Saotomo Itoh1, Hidetoshi Hayashi1, Naoko Watanabe2, Yoshiro Kobayashi2, Takemasa Takii1 andKikuo ONozaki1,*	1998-12-06	No	Acquire
International Journal of Cancer	Cancer-Specific	Inhibition of cytarabine-induced MDR1 (P-glycoprotein) gene activation in human tumor cells by fatty acid-polyethylene glycol-fatty acid diesters, Novel inhibitors of P-glycoprotein function	http://onlinelibrary.wiley.com/doi/10.1002/(SICI)1097-0215(19961009)68:2%3C245::AID-IJC18%3E3.0.CO;2-9/abstract	Pavel G. Komarov1,*, Alexander A. Shtil2, Lela E. Buckingham1, M. Balasubramanian3, Olga Piraner3, R. Martin Emanuele3, Igor B. Roninson2 andJohn S. Coon1	1998-12-06	No	Acquire, Emerge
International Journal of Cancer	Cancer-Specific	Association of p53 gene mutation with decreased chemosensitivity in human malignant gliomas	http://onlinelibrary.wiley.com/doi/10.1002/(SICI)1097-0215(19960621)69:3%3C236::AID-IJC14%3E3.0.CO;2-5/epdf	Yasuo Iwadati1,*, Shuichi Fujimoto2, Masatoshi Tagawa1, Hiroki Namba2, Kanji Sueyoshi2, Masayoshi Hirose2 andShigeru Sakiyama2	1998-12-06	No	Mutate
International Journal of Cancer	Cancer-Specific	ACTIVITY OF O6-METHYLGUANINE-DNA METHYLTRANSFERASE IN RELATIONTO p53 STATUS AND THERAPEUTIC RESPONSE IN OVARIAN CANCER	http://onlinelibrary.wiley.com/doi/10.1002/(SICI)1097-0215(19990820)84:4%3C388::AID-IJC10%3E3.0.CO;2-3/epdf	Jan G. Hengstler1, BerNo Tanner2, Lars Möller3, Rolf Meinert4 andBernd Kaina3,	1999-05-10	No	Acquire
International Journal of Cancer	Cancer-Specific	Apoptosis-promoting gene (bax) transfer potentiates sensitivity of squamous cell carciNoma to cisplatin In vitro and In vivo	http://onlinelibrary.wiley.com/doi/10.1002/(SICI)1097-0215(19990909)82:6%3C860::AID-IJC15%3E3.0.CO;2-6/abstract	Chizuru Sugimoto1,*, Shigeharu Fujieda1, Mizue Seki1, Hiroshi Sunaga1, Guo-Kang Fan1, Hideaki Tsuzuki1, Christoph Borner2, Hitoshi Saito1 andShigeru Matsukawa3	1999-11-10	No	Develop
International Journal of Cancer	Cancer-Specific	INCREASED EXPRESSION OF THE MRP5 GENE IS ASSOCIATED WITHEXPOSURE TO PLATINUM DRUGS IN LUNG CANCER	http://onlinelibrary.wiley.com/doi/10.1002/(SICI)1097-0215(20000401)86:1%3C95::AID-IJC15%3E3.0.CO;2-G/epdf	Tetsuya Oguri1,*, Takeshi Isobe1, Toshihiro Suzuki2,3, Kazuto Nishio2, Yasuhiro Fujiwara1,4, Osamu Katoh5 andMichio Yamakido1	2000-03-20	No	Develop
International Journal of Cancer	Cancer-Specific	DRUG-RESISTANCEINHUMANMELANoMA	http://onlinelibrary.wiley.com/doi/10.1002/ijc.1378/epdf	Heike Helmbach, Evelyn Rossmann, Monika A. Kern andDirk Schadendorf†,*	2001-09-01	No	Develop, Mutate
International Journal of Cancer	Cancer-Specific	Nonclassical hedgehog-gli signaling and its clinical implications	http://onlinelibrary.wiley.com/doi/10.1002/ijc.28424/abstract	Lalita A. Shevde* andRajeev S. Samant	2003-09-11	No	Emerge
International Journal of Cancer	Cancer-Specific	IMATINIB MESYLATE EFFECTIVELY COMBINES WITH CHAPERONE-RICHCELL LYSATE-LOADED DENDRITIC CELLS TO TREATbcr-abl⫹MURINE LEUKEMIA	http://onlinelibrary.wiley.com/doi/10.1002/ijc.20115/epdf	Yi ZENG, Michael W. GRANER, Hanping FENG, Gang LI and Emmanuel KATSANIS*	2004-02-26	No	Develop
International Journal of Cancer	Cancer-Specific	REDUCED LEVELS OF XPA, ERCC1 AND XPF DNA REPAIR PROTEINS INTESTIS TUMOR CELL LINES	http://onlinelibrary.wiley.com/doi/10.1002/ijc.20134/epdf	Carey Welsh1, Roger Day1,2, Claire McGurk3, John R.W. Masters3, Richard D. Wood1,4 andBeate Köberle1,4,†,*	2004-02-27	No	Acquire
International Journal of Cancer	Cancer-Specific	Transcriptome analysis of a human colorectal cancer cell line shows molecular targetsof insulin-like growth factor-binding protein-4 overexpression	http://onlinelibrary.wiley.com/doi/10.1002/ijc.20580/epdf	Daniela Diehl, Harald Lahm†, Eckhard Wolf‡,* andStefan Bauersachs	2004-09-28	No	Develop
International Journal of Cancer	Cancer-Specific	Potential attenuation of p38 signaling by DDB2 as a factor in Acquired TNF resistance	http://onlinelibrary.wiley.com/doi/10.1002/ijc.20892/epdf	Chun-Ling Sun andChuck C.-K. Chao†,*	2005-02-07	No	Acquire
International Journal of Cancer	Cancer-Specific	iIn vitro i and iin vivo i evaluation of WK-X-34, a Novel inhibitor of P-glycoprotein and BCRP, using radio imaging techniques	http://onlinelibrary.wiley.com/doi/10.1002/ijc.21827/epdf	Veronika Jekerle1,2, Werner Klinkhammer1, Deborah A. Scollard3, Kerstin Breitbach1, Raymond M. Reilly2,3, Micheline Piquette-Miller2,†,* andMichael Wiese1	2006-02-09	No	Acquire, Develop
International Journal of Cancer	Cancer-Specific	Anti-apoptotic role of TWIST and its association with Akt pathway inmediating taxol resistance in nasopharyngeal carciNoma cells	http://onlinelibrary.wiley.com/doi/10.1002/ijc.22489/epdf	Xiaomeng Zhang†, Qi Wang†, Ming-Tat Ling, Yong Chuan Wong, Steve C.L. Leung andXianghong Wang‡,*	2007-01-17	No	Develop, Acquire
International Journal of Cancer	Cancer-Specific	The increased expression of Y box-binding protein 1 in melaNoma stimulatesproliferation and tumor invasion, antagonizes apoptosis and enhanceschemoresistance	http://onlinelibrary.wiley.com/doi/10.1002/ijc.22512/epdf	Birgit Schittek1*, Karin Psenner1, Birgit Sauer1, Friedegund Meier1, Thomas Iftner2and Claus Garbe	2007-01-31	No	Develop
International Journal of Cancer	Cancer-Specific	Cytoskeleton and paclitaxel sensitivity in breast cancer: The role of b-tubulins	http://onlinelibrary.wiley.com/doi/10.1002/ijc.22557/epdf	Stefania Tommasi1, Anita Mangia1, Rosanna Lacalamita1, Antonia Bellizzi1, Vita Fedele1, Annalisa Chiriatti1, Christopher Thomssen2, Nancy Kendzierski2, Agnese Latorre1, Vito Lorusso1, Francesco Schittulli1, Francesco Zito1, Maria Kavallaris3 andAngelo Paradiso1,†,*	2007-02-06	No	Mutate
International Journal of Cancer	Cancer-Specific	How to kill tumor cells with inhibitors ofpoly(ADP-ribosyl)ation	http://onlinelibrary.wiley.com/doi/10.1002/ijc.25683/epdf	Aswin Mangerich and Alexander Bu¨rkle	2010-11-12	No	Acquire, Mutate, Develop
International Journal of Cancer	Cancer-Specific	Checkp oint kinase inhibitor synergizes with DNA-damagingagents in G1checkpoint-defective neuroblastoma	http://onlinelibrary.wiley.com/doi/10.1002/ijc.25842/epdf	Hong Xu, Irene Y. Cheung, Xiao X. Wei, Hoa Tran, Xiaoni Gao andNai-Kong V. Cheung‡,*	2011-03-08	No	Acquire, Emerge
International Journal of Cancer	Cancer-Specific	Novel Therapies for Metastatic Castrate-Resistant Prostate Cancer	http://jnci.oxfordjournals.org/content/103/22/1665	Farshid Dayyani, Gary E. Gallick, Christopher J. Logothetis and Paul G. Corn	2011-09-13	No	Develop
International Journal of Cancer	Cancer-Specific	Tumor vascularization is critica l for oncolytic vaccinia virustreatment of peritoneal carciNomatosis	http://onlinelibrary.wiley.com/doi/10.1002/ijc.28395/epdf	Kathryn OttoliNo-Perry1,2, Nan Tang1, Renee Head1, Calvin Ng1, Rozanne Arulanandam3, Fernando A. Angarita1,2, Sergio A.Acuna1, Yonghong Chen4, John Bell3, Ralph S. DaCosta4and J. Andrea McCart1,2,5	2013-08-29	No	Acquire
International Journal of Cancer	Cancer-Specific	Sweat but No gain: Inhibiting proliferation of multidrugresistant cancer cells with “ersatzdroges”	http://onlinelibrary.wiley.com/doi/10.1002/ijc.29158/epdf	Yoonseok Kam1, Tuhin Das1, Haibin Tian1, Parastou Foroutan1, Epifanio Ruiz1, Gary Martinez1, Susan Minton2, Robert J. Gillies1 andRobert A. Gatenby1,*	2014-09-02	Yes	Develop, Acquire, Emerge
International Journal of Cancer	Cancer-Specific	Molecular therapy of colorectal cancer: Progress and future directions	http://onlinelibrary.wiley.com/doi/10.1002/ijc.28722/epdf	Wenhao Weng1*, Junlan Feng2*, Huanlong Qin3and Yanlei Ma	2015-02-01	No	Adapt
Journal of Clinical Oncology	Cancer-Specific	Cisplatin/Etoposide Versus Ifosfamide/Etoposide Combination Chemotherapy in Small-Cell Lung Cancer: A Multicenter German Randomized Trial	http://jco.ascopubs.org/content/5/12/1880.full.pdf	M. Wolf et al.	1987-12-01	No	Develop
Journal of Clinical Oncology	Cancer-Specific	Expression of the Multidrug Resistance, MDR1, Gene in Neuroblastomas	http://jco.ascopubs.org/content/8/1/128.full.pdf	Lori J. Goldstein et al.	1990-01-01	No	Develop, Acquire
Journal of Clinical Oncology	Cancer-Specific	P-Glycoprotein Expression in Malignant Lymphoma and Reversal of Clinical Drug Resistance With Chemotherapy Plus High-Dose Verapamil	http://jco.ascopubs.org/content/9/1/17.full.pdf	Thomas P. Miller et al.	1991-01-01	No	Emerge, Acquire, Develop
Journal of Clinical Oncology	Cancer-Specific	Randomized Comparison of Neoadjuvant Cisplatin and Fluorouracil Infusion Followed by Radiation Versus Concomitant Treatment in Advanced Head and Neck Cancer	http://jco.ascopubs.org/content/12/2/385.full.pdf	S.G. Taylor IV et al.	1993-09-27	No	Develop
Journal of Clinical Oncology	Cancer-Specific	Multidrug Resistance in Lymphomas	http://jco.ascopubs.org/content/12/11/2453.full.pdf	Alan R. Yuen and Branimir I. Sikic	1994-07-07	No	Develop, Emerge
Journal of Clinical Oncology	Cancer-Specific	Clinical Importance of the Determination of Tumor Angiogenesis in Breast CarciNoma: Much More Than a New ProgNostic Tool	http://jco.ascopubs.org/content/13/3/765.full.pdf	Giampietro Gasparini and Adrian L. Harris	1994-10-21	No	Develop, Acquire, Adapt
Journal of Clinical Oncology	Cancer-Specific	Phase I Crossover Study of Paclitaxel With r-Verapamil in Patients With Metastatic Breast Cancer	http://jco.ascopubs.org/content/14/4/1173.full.pdf	A.W. Tolcher et al.	1995-11-13	No	Develop, Emerge, Acquire
Journal of Clinical Oncology	Cancer-Specific	Treatment of patients with small-cell lung cancer refractory to etoposide and cisplatin with the topoisomerase I poison topotecan.	http://jco.ascopubs.org/content/14/10/2785	R Perez-Soler, B S Glisson, J S Lee, F V Fossella, W K Murphy, D M Shin and W K Hong	1996-10-01	No	Emerge, Develop, Acquire
Journal of Clinical Oncology	Cancer-Specific	Critical Update and Emerging Trends in Epidermal Growth Factor Receptor Targeting in Cancer	http://jco.ascopubs.org/content/23/11/2445.full	José Baselga and Carlos L. Arteaga	2005-03-07	No	Develop, Acquire
Journal of Clinical Oncology	Cancer-Specific	Molecular Changes in Tamoxifen-Resistant Breast Cancer: Relationship Between Estrogen Receptor, HER-2, and p38 Mitogen-Activated Protein Kinase	http://jco.ascopubs.org/content/23/11/2469.full	M. Carolina Gutierrez et al.	2005-03-07	No	Develop, Acquire, Emerge, Adapt
Journal of Clinical Oncology	Cancer-Specific	Selective Estrogen-Receptor Modulators and Antihormonal Resistance in Breast Cancer	http://jco.ascopubs.org/content/25/36/5815.full	V. Craig Jordan and Bert W. O'Malley	2007-09-24	No	Develop, Acquire, Mutate
Journal of Clinical Oncology	Cancer-Specific	Pancreatic Cancer Stem Cells	http://jco.ascopubs.org/content/26/17/2806.full	Cheong J. Lee, Joseph Dosch and Diane M. Simeone	2008-06-10	No
Journal of Clinical Oncology	Cancer-Specific	Lapatinib Combined With Letrozole Versus Letrozole and Placebo As First-Line Therapy for PostmeNopausal Hormone Receptor–Positive Metastatic Breast Cancer	http://jco.ascopubs.org/content/27/33/5538.full	Stephen Johnston, John Pippen Jr, Xavier Pivot, Mikhail Lichinitser, Saeed Sadeghi, Veronique Dieras, Henry Leonidas Gomez, Gilles Romieu, Alexey Manikhas, M. John Kennedy, Michael F. Press, Julie Maltzman, Allison Florance, Lisa O'Rourke, Cristina Oliva, Steven Stein and Mark Pegra	2009-09-28	No	Develop, Emerge, Acquire
Journal of Clinical Oncology	Cancer-Specific	Persistent, Biologically Meaningful Prostate Cancer After 1 Year of Androgen Ablation and Docetaxel Treatment	http://jco.ascopubs.org/content/29/18/2574.full	Vassiliki Tzelepi et al.	2011-06-20	No	Develop, Adapt
Journal of Clinical Oncology	Cancer-Specific	Emerging Paradigms in the Development of Resistance to Tyrosine Kinase Inhibitors in Lung Cancer	http://jco.ascopubs.org/content/31/31/3987	Justin F. GaiNor and Alice T. Shaw	2013-10-07	No	Develop, Acquire, Emerge, Mutate
Journal of the National Cancer Institute	Cancer-Specific	Adriamycin damage: in vivo repair by lymphoma cells.	https://jnci.oxfordjournals.org/content/67/6/1259.full.pdf+html?sid=bb90b6d7-2919-4dc5-b605-15d2efe3b6f6	Milan Potmesil, 4 Mark Levin, 5 Anna Goldfeder, 6 and Robert Silber 7	1981-12-01	No
Journal of the National Cancer Institute	Cancer-Specific	Differential tumor immuNogenicity of DBA 2 mouse lymphoma L1210 and its sublines. III. Control of host resistance to drug-resistant L1210 sublines by H-2-linked and Non-H-2-linked genes.	https://jnci.oxfordjournals.org/content/70/1/119.full.pdf+html?sid=574e8fc9-9b38-4d39-9ce2-e0d309d2f283	Hiroshi Fuji 4 and Masatake Murakami	1983-01-01	No	Develop
Journal of the National Cancer Institute	Cancer-Specific	Cytogenetic studies of human breast cancer lines: MCF-7 and derived variant sublines.	https://jnci.oxfordjournals.org/content/71/4/687.full.pdf+html?sid=b25f20db-a187-43f7-9ca3-3277ac1bce80https://jnci.oxfordjournals.org/content/71/4/687.full.pdf+html?sid=b25f20db-a187-43f7-9ca3-3277ac1bce80	Jacqueline Whang-Peng, 2,3 Elaine C. Lee,2 Chien-Song Kao-Shan,2 Katherine Seibert, 2 and Marc Lippman	1983-10-01	No	Emerge
Journal of the National Cancer Institute	Cancer-Specific	Doxorubicin and the Alkylating Anthracycline 3′-DeamiNo-3′-(3-cyaNo-4-morpholinyl) doxorubicin: Comparative In Vitro Potency Against Leukemia and Bone Marrow Cells2	http://jnci.oxfordjournals.org/content/80/5/361.full.pdf+html	Robert A. Beckman3, Pamela J. McFall3, Branimir I. Sikic4 and Stephen D. Smith3,5,*	1988-01-12	No	Emerge, Develop
Journal of the National Cancer Institute	Cancer-Specific	Maintenance of Androgen Responsiveness by Glucocorticoids in ShioNogi Mammary CarciNoma Cells in Culture	http://jnci.oxfordjournals.org/content/80/12/966.full.pdf+html	Fernand Labrie, Raymonde Veilleux and Andréa Fournier2	1988-08-17	No	Develop
Journal of the National Cancer Institute	Cancer-Specific	Prediction of Doxorubicin Resistance In Vitro in Myeloma, Lymphoma, and Breast Cancer by P-Glycoprotein Staining	http://jnci.oxfordjournals.org/content/81/9/696.full.pdf+html	Sydney E. Salmon*, Thomas M. Grogan, Thomas Miller, Rik Scheper and William S. Dalton	1989-02-10	No	Develop
Journal of the National Cancer Institute	Cancer-Specific	Influence of DocosahexaeNoic Acid on Cisplatin Resistance in a Human Small Cell Lung CarciNoma Cell Line	http://jnci.oxfordjournals.org/content/81/14/1069	H. Timmer-Bosscha, G. A. P. Hospers, C. Meijer, N. H. Mulder, F. A. J. Muskiet, I. A. Martini, D. R. A. Uges and E. G. E de Vries*	1989-04-05	No	Acquire
Journal of the National Cancer Institute	Cancer-Specific	Drug Resistance in Chinese Hamster Ovary Cells During Recovery From Severe Hypoxia	http://jnci.oxfordjournals.org/content/81/16/1235	Robert E. Wilson*, Peter C. Keng and Robert M. Sutherland	1989-04-27	No	Develop, Emerge, Acquire
Journal of the National Cancer Institute	Cancer-Specific	Nonproductive Rearrangement of DNA Topoisomerase I and II Genes: Correlation With Resistance to Topoisomerase Inhibitors	http://jnci.oxfordjournals.org/content/81/22/1732	K. B. Tan*, Michael R. Mattern, Wai-Kwong Eng, Francis L. McCabe and Randall K. Johnson	1989-08-31	No	Develop
Journal of the National Cancer Institute	Cancer-Specific	Flow Cytometric Analysis of Doxorubicin Accumulation in Cells From Human and Rodent Cell Lines	http://jnci.oxfordjournals.org/content/81/1/55.full.pdf+html	Catherine K. Luk and Ian F. TanNock*	1989-12-04	No	Develop
Journal of the National Cancer Institute	Cancer-Specific	Drug Resistance-Reversal Strategies: Comparison of Experimental Data With Model Predictions	http://jnci.oxfordjournals.org/content/83/21/1574.full.pdf+html	Doris Slate, Seth Michelson*	1991-05-06	No	Emerge
Journal of the National Cancer Institute	Cancer-Specific	Acquired Tamoxifen Resistance: Correlation With Reduced Breast Tumor Levels of Tamoxifen and Isomerization of Trans-4-Hydroxytamoxifen	http://jnci.oxfordjournals.org/content/83/20/1477.full.pdf+html	C. Kent Osborne*, Ester Coronado, D. Craig Allred, Valerie Wiebe and Michael DeGregorio	1991-07-16	No	Develop, Acquire, Emerge
Journal of the National Cancer Institute	Cancer-Specific	Determinants of Response to the DNA Topoisomerase II Inhibitors Doxorubicin and Etoposide in Human Lung Cancer Cell Lines	http://jnci.oxfordjournals.org/content/84/2/113.full.pdf+html	Kazuo Kasahara, Yasuhiro Fujiwara, Yoshikazu Sugimoto, Kazuto Nishio, Tomohide Tamura, Tamotsu Matsuda, Nagahiro Saijo*	1991-11-13	No	Acquire
Journal of the National Cancer Institute	Cancer-Specific	Various Methods of Analysis of mdr-1/P-Glycoprotein in Human Colon Cancer Cell Lines	http://jnci.oxfordjournals.org/content/84/9/711	Cynthia E. Herzog*, Jane B. Trepel, Lyn A. Mickley, Susan E. Bates and Antonio T. Fojo	1992-01-21	No	Acquire
Journal of the National Cancer Institute	Cancer-Specific	Effect of P-glycoprotein Expression on Sensitivity to Hormones in MCF-7 Human Breast Cancer Cells	http://jnci.oxfordjournals.org/content/84/19/1506.full.pdf+html	Robert Clarke,* Stephen Currier, Ofer Kaplan, ElizabethLovelace, Viviane Boulay, Michael M. Gottesman, Robert B. Dickson	1992-01-27	No	Develop, Acquire
Journal of the National Cancer Institute	Cancer-Specific	Organ-Specific Modulation of Steady-State mdr Gene Expression and Drug Resistance in Murine Colon Cancer Cells	http://jnci.oxfordjournals.org/content/86/12/913.full.pdf+html	Zhongyun Dong, Robert Radinsky, Dominic Fan, Rachel Tsan, Corazon D. Bucana, Christoph Wilmanns and Isaiah J. Fidlerast;	1994-01-01	No	Develop
Journal of the National Cancer Institute	Cancer-Specific	P-glycoprotein and Tumor Progression	http://jnci.oxfordjournals.org/content/86/11/814	Samuel Benchimol, Victor Ling	1994-06-01	No	Develop, Mutate
Journal of the National Cancer Institute	Cancer-Specific	Re: Rapid acquisition of multicellular drug resistance after a single exposure of mammary tumor cells to antitumor alkylating agents.	http://jnci.oxfordjournals.org/content/87/9/687	NS Sergeeva; VI Chissov; IK Sviridova	1995-05-03	No	Acquire, Develop
Journal of the National Cancer Institute	Cancer-Specific	γ-Glutamyl Transpeptidase Mediation of Tumor Glutathione Utilization In Vivo	http://jnci.oxfordjournals.org/content/88/3-4/193	Steven N. Hochwald, Lawrence E. Harrison, D. Michael Rose, Mary Anderson and Michael E. Burt	1995-05-25	No
Journal of the National Cancer Institute	Cancer-Specific	Enhancement by Recombinant Human Interferon Alfa of the Reversal of Multidrug Resistance by MRK-16 MoNoclonal Antibody	http://jnci.oxfordjournals.org/content/87/2/94	William E. Fogler, John W. Pearson, Kirk Volker, Keiko Ariyoshi, Hirotsugu Watabe, Charles W. Riggs, Robert H. Wiltrout and Dan L. Longo	1995-10-17	No	Emerge, Acquire, Develop
Journal of the National Cancer Institute	Cancer-Specific	Cremophor Pharmacokinetics in Patients Receiving 3-, 6-, and 24-Hour Infusions of Paclitaxel	http://jnci.oxfordjournals.org/content/88/18/1297.full.pdf+html	Danny Rischin, Lorraine K. Webster, Michael J. Millward, Bernadette M. Linahan, Guy C. Toner, Anne M. Woollett, Carmel G. Morton, James F. Bishop*	1996-06-24	No	Acquire, Develop
Journal of the National Cancer Institute	Cancer-Specific	Colon cancer: new drug options improve on 5-FU.	http://jnci.oxfordjournals.org/content/90/13/963	J McCann	1998-07-01	No	Develop
Journal of the National Cancer Institute	Cancer-Specific	Targeting Ceramide Metabolism—a Strategy for Overcoming Drug Resistance	http://jnci.oxfordjournals.org/content/93/5/347.full.pdf+html	Alex Senchenkov, David A. Litvak, Myles C. Cabot	2001-03-07	No	Acquire, Develop
Journal of the National Cancer Institute	Cancer-Specific	Tumor-Selective Induction of Apoptosis and the Small-Molecule Immune Response Modifier Imiquimod	http://jnci.oxfordjournals.org/content/95/15/1138.full.pdf+html	Margarete Scho ̈n, Anne B. Bong, Claudia Drewniok, Jeannine Herz,Christoph C. Geilen, Julia Reifenberger, Bernd Benninghoff, Herbert B. Slade, Harald Gollnick, Michael P. Scho ̈n	2002-08-05	No	Develop
Journal of the National Cancer Institute	Cancer-Specific	The Role of BRCA1 in the Cellular Response to Chemotherapy	http://jnci.oxfordjournals.org/content/96/22/1659.full.pdf+html	Richard D. Kennedy, Jennifer E. Quinn, Paul B. Mullan, Patrick G. Johnston, D. Paul Harkin	2004-11-17	No
Journal of the National Cancer Institute	Cancer-Specific	Synergism of Epidermal Growth Factor Receptor–Targeted ImmuNotherapy With Photodynamic Treatment of Ovarian Cancer In Vivo	http://jnci.oxfordjournals.org/content/97/20/1516.full.pdf+html	Marcela G. del Carmen, Imran Rizvi, Yuchiao Chang, Anne C. E. Moor, Esther Oliva, Margaret Sherwood, Brian Pogue, Tayyaba Hasan	2005-10-19	No	Develop
Journal of the National Cancer Institute	Cancer-Specific	Intrinsic mechanism of estradiol-induced apoptosis in breast cancer cells resistant to estrogen deprivation.	http://jnci.oxfordjournals.org/content/97/23/1746.full.pdf+html	JS Lewis Affiliation: Fox Chase Cancer Center, Philadelphia, PA 19111, USA.; K Meeke; C Osipo; EA Ross; N Kidawi	2005-12-07	No	Develop
Journal of the National Cancer Institute	Cancer-Specific	BAY 43-9006 Inhibition of Oncogenic RET Mutants	http://jnci.oxfordjournals.org/content/98/5/326.full.pdf+html	Francesca CarlomagNo, Suresh Anaganti, Teresa Guida, Giuliana Salvatore, Giancarlo Troncone, Scott M. Wilhelm, Massimo Santoro	2006-01-12	No	Emerge, Mutate
Journal of the National Cancer Institute	Cancer-Specific	Novel Proteasome Inhibitors to Overcome Bortezomib Resistance	http://jnci.oxfordjournals.org/content/103/13/1007.full.pdf+html	Amy M. Ruschak, Malik Slassi, Lewis E. Kay, Aaron D. Schimmer	2011-04-15	No	Acquire, Develop
Journal of the National Cancer Institute	Cancer-Specific	ABCC Multidrug Transporters in Childhood Neuroblastoma: Clinical and Biological Effects Independent of Cytotoxic Drug Efflux	http://jnci.oxfordjournals.org/content/103/16/1236.full.pdf+html	Michelle J. Henderson, Michelle Haber, Antonio Porro, Marcia A. MuNoz, Nunzio Iraci, Chengyuan Xue, Jayne Murray, Claudia L. Flemming, Janice Smith, Jamie I. Fletcher, Samuele Gherardi, Chin-Kiat Kwek, Amanda J. Russell, Emanuele Valli, Wendy B. London, Allen B. Buxton, Lesley J. Ashton, Alan C. Sartorelli, Susan L. Cohn, Manfred Schwab, Glenn M. Marshall, Giovanni Perini, Murray D. Norris	2011-06-16	No	Develop
Journal of the National Cancer Institute	Cancer-Specific	Hyperthermia inhibits recombination repair ofGemcitabine-Stalled replication Forks	http://jnci.oxfordjournals.org/content/106/8/dju183.full.pdf+html	Mustafa Raoof, Cihui Zhu, Brandon T. Cisneros, Heping Liu, Stuart J. Corr, Lon J. Wilson, Steven A. Curley	2014-05-28	No	Develop
Journal of the National Cancer Institute	Cancer-Specific	Exosome-Mediated Transfer of microRNAs Within the Tumor Microenvironment and Neuroblastoma Resistance to Chemotherapy	http://jnci.oxfordjournals.org/content/107/7/djv135.full.pdf+html	Kishore B. Challagundla, Petra M. Wise, Paolo Neviani, Haritha Chava, Mariam Murtadha, Tong Xu, Rebekah Kennedy, Cristina Ivan, Xinna Zhang, Ivan Vannini, Francesca Fanini, DiNo Amadori, George A. Calin,Michael Hadjidaniel, Hiroyuki Shimada, Ambrose Jong, Robert C. Seeger, Shahab Asgharzadeh, Amir Goldkorn, Muller Fabbri	2015-05-13	No	Develop, Acquire
Nature Reviews Cancer	Cancer-Specific	Multidrug resistance in cancer: role of ATP–dependent transporters	http://www.nature.com/nrc/journal/v2/n1/full/nrc706.html	Michael M. Gottesman, Tito Fojo & Susan E. Bates	2002-01-01	No	Develop, Emerge, Mutate
Nature Reviews Cancer	Cancer-Specific	Oncogenic resistance to growth-limiting conditions	http://www.nature.com/nrc/journal/v2/n3/full/nrc743.html	Mikhail V. Blagosklonny	2002-03-01	Yes	Develop, Adapt, Mutate
Nature Reviews Cancer	Cancer-Specific	Death and anti-death: tumour resistance to apoptosis	http://www.nature.com/nrc/journal/v2/n4/full/nrc776.html	Frederik H. Igney & Peter H. Krammer	2002-04-01	Yes	Develop
Nature Reviews Cancer	Cancer-Specific	Oncogenic tyrosine kinases and the dna-damage response	http://www.nature.com/nrc/journal/v2/n5/full/nrc799.html	Tomasz Skorski	2002-05-01	No	Develop, Mutate
Nature Reviews Cancer	Cancer-Specific	Gene therapy to protect haematopoietic cells from cytotoxic cancer drugs	http://www.nature.com/nrc/journal/v2/n6/full/nrc823.html	Brian P. SorrentiNo	2002-06-01	No	Acquire, Develop
Nature Reviews Cancer	Cancer-Specific	Targeting death and decoy receptors of the tumour-necrosis factor superfamily	http://www.nature.com/nrc/journal/v2/n6/full/nrc821.html	Avi Ashkenazi	2002-06-01	No	Develop, Emerge
Nature Reviews Cancer	Cancer-Specific	Clinical translation of angiogenesis inhibitors	http://www.nature.com/nrc/journal/v2/n10/full/nrc905.html	Robert Kerbel & Judah Folkman	2002-10-01	No	Develop, Mutate
Nature Reviews Cancer	Cancer-Specific	5-Fluorouracil: mechanisms of action and clinical strategies	http://www.nature.com/nrc/journal/v3/n5/full/nrc1074.html	Daniel B. Longley, D. Paul Harkin, and Patrick G. Johnston	2003-05-01	No
Nature Reviews Cancer	Cancer-Specific	Ovarian cancer: strategies for overcoming resistance to chemotherapy	http://www.nature.com/nrc/journal/v3/n7/full/nrc1123.html	Roshan Agarwal and Stan B. Kaye	2003-07-01	Yes	Develop, Emerge, Mutate
Nature Reviews Cancer	Cancer-Specific	The genetics of malignant melaNoma: lessons from mouse and man	http://www.nature.com/nrc/journal/v3/n8/full/nrc1145.html	Lynda Chin	2003-08-01	No	Acquire
Nature Reviews Cancer	Cancer-Specific	The 14-3-3 cancer connection	http://www.nature.com/nrc/journal/v3/n12/full/nrc1230.html	Heiko Hermeking	2003-12-01	No	Develop, Emerge
Nature Reviews Cancer	Cancer-Specific	MGMT: its role in cancer aetiology and cancer therapeutics	http://www.nature.com/nrc/journal/v4/n4/full/nrc1319.html	Stanton L. Gerson	2004-04-01	No	Emerge, Mutate
Nature Reviews Cancer	Cancer-Specific	Microtubules as a target for anticancer drugs	http://www.nature.com/nrc/journal/v4/n4/full/nrc1317.html	Mary Ann Jordan & Leslie Wilson	2004-04-01	No	Develop
Nature Reviews Cancer	Cancer-Specific	Hyaluronan: from extracellular glue to pericellular cue	http://www.nature.com/nrc/journal/v4/n7/full/nrc1391.html	Bryan P. Toole	2004-07-01	No
Nature Reviews Cancer	Cancer-Specific	Mechanisms of BCR–ABL in the pathogenesis of chronic myelogeNous leukaemia	http://ucelinks.cdlib.org:8888/sfx_local?url_ver=Z39.88-2004&rfr_id=info%3Asid%2Fucla.worldcat.org%3Aworldcat&rft_val_fmt=info%3Aofi%2Ffmt%3Akev%3Amtx%3Ajournal&rft.genre=article&rft.genre=article&rft_id=info%3Aoclcnum%2F111009235&rft_id=urn%3AISSN%3A1474-175X&rft.aulast=Ren&rft.aufirst=R&rft.atitle=Mechanisms+of+BCR-ABL+in+the+pathogenesis+of+chronic+myelogeNous+leukaemia.&rft.jtitle=Nature+revi…	Ruibao Ren	2005-03-01	No	Emerge
Nature Reviews Cancer	Cancer-Specific	Nuclear factor-kappaB inhibitors as sensitizers to anticancer drugs	http://www.nature.com/nrc/journal/v5/n4/full/nrc1588.html	Chikashi Nakanishi & Masakazu Toi	2005-04-01	No	Develop, Emerge
Nature Reviews Cancer	Cancer-Specific	ERBB receptors and cancer: the complexity of targeted inhibitors	http://www.nature.com/nrc/journal/v5/n5/full/nrc1609.html	Nancy E. Hynes and Heidi A. Lane	2005-05-01	No
Nature Reviews Cancer	Cancer-Specific	Antisense therapy for cancer	http://www.nature.com/nrc/journal/v5/n6/full/nrc1631.html	Martin E. Gleave & Brett P. Monia'	2005-06-01	No	Develop
Nature Reviews Cancer	Cancer-Specific	Cancer as an evolutionary and ecological process	http://www.nature.com/nrc/journal/v6/n12/full/nrc2013.html	Lauren M.F. Merlo, John W. Pepper, Brian J. Reid & Carlo C. Maley	2006-12-01	Yes	Emerge, Adapt, Mutate
Nature Reviews Cancer	Cancer-Specific	Understanding multiple myeloma pathogenesis in the bone marrow to identify new therapeutic targets	http://ucelinks.cdlib.org:8888/sfx_local?url_ver=Z39.88-2004&rfr_id=info%3Asid%2Fucla.worldcat.org%3Aworldcat&rft_val_fmt=info%3Aofi%2Ffmt%3Akev%3Amtx%3Ajournal&rft.genre=article&rft.genre=article&rft_id=info%3Aoclcnum%2F156982314&rft_id=urn%3AISSN%3A1474-175X&rft.aulast=Hideshima&rft.aufirst=T&rft.atitle=Understanding+multiple+myeloma+pathogenesis+in+the+bone+marrow+to+identify+new+therapeutic+t…	Teru Hideshima1, Constantine Mitsiades1, Giovanni ToNon1, Paul G. Richardson1 & Kenneth C. Anderson	2007-08-01	No	Acquire
Nature Reviews Cancer	Cancer-Specific	The resurgence of platinum-based cancer chemotherapy	http://www.nature.com/nrc/journal/v7/n8/full/nrc2167.html	Lloyd Kelland	2007-08-01	No
Nature Reviews Cancer	Cancer-Specific	Modes of resistance to anti-angiogenic therapy	http://www.nature.com/nrc/journal/v8/n8/full/nrc2442.html	Gabriele Bergers & Douglas Hanahan	2008-08-01	Yes	Develop, Adapt, Mutate
Nature Reviews Cancer	Cancer-Specific	Targeting cancer with small molecule kinase inhibitors	http://www.nature.com/nrc/journal/v9/n1/full/nrc2559.html	Jianming Zhang, Priscilla L. Yang & Nathanael S. Gray	2009-01-01	No	Acquire, Mutate
Nature Reviews Cancer	Cancer-Specific	ABC transporters in cancer: more than just drug efflux pumps	http://www.nature.com/nrc/journal/v10/n2/full/nrc2789.html	Jamie I. Fletcher, Michelle Haber, Michelle J. Henderson & Murray D. Norris	2010-02-01	No	Acquire
Nature Reviews Cancer	Cancer-Specific	Targeting the cancer kiNome through polypharmacology	http://www.nature.com/nrc/journal/v10/n2/full/nrc2787.html	Zachary A. Knight, Henry Lin & Kevan M. Shokat	2010-02-01	No	Emerge, Mutate
Nature Reviews Cancer	Cancer-Specific	Microtubules and resistance to tubulin-binding agents	http://www.nature.com/nrc/journal/v10/n3/full/nrc2803.html	Maria Kavallaris	2010-03-04	No	Emerge
Nature Reviews Cancer	Cancer-Specific	An analogy between the evolution of drug resistance in bacterial communities and malignant tissues	http://www.nature.com/nrc/journal/v11/n5/full/nrc3039.html	Guillaume Lambert, Luis Estévez-Salmeron, Steve Oh, David Liao, Beverly M. Emerson, Thea D. Tlsty & Robert H. Austin	2011-05-01	Yes	Develop, Mutate, Adapt
Nature Reviews Cancer	Cancer-Specific	DNA interstrand crosslink repair and cancer	http://www.nature.com/nrc/journal/v11/n7/full/nrc3088.html	Andrew J. Deans & Stephen C. West	2011-07-01	No	Develop
Nature Reviews Cancer	Cancer-Specific	Advances in sarcoma geNomics and new therapeutic targets	http://www.nature.com/nrc/journal/v11/n8/full/nrc3087.html	Barry S. Taylor, Jordi Barretina, Robert G. Maki, Cristina R. Antonescu, Samuel Singer & Marc Ladanyi	2011-08-01	No	Develop, Adapt, Mutate
Nature Reviews Cancer	Cancer-Specific	Gastrointestinal stromal tumours: origin and molecular oncology	http://www.nature.com/nrc/journal/v11/n12/full/nrc3143.html	Christopher L. Corless, Christine M. Barnett & Michael C. Heinrich	2011-12-01	No	Develop, Mutate
Nature Reviews Cancer	Cancer-Specific	Antibody therapy of cancer	http://www.nature.com/nrc/journal/v12/n4/full/nrc3236.html	Andrew M. Scott, Jedd D. Wolchok & Lloyd J. Old	2012-04-01	No	Develop
Nature Reviews Cancer	Cancer-Specific	The genetic architecture of multiple myeloma	http://www.nature.com/nrc/journal/v12/n5/full/nrc3257.html	Gareth J. Morgan, Brian A. Walker & Faith E. Davies	2012-05-01	Yes	Develop, Emerge
Nature Reviews Cancer	Cancer-Specific	Evolutionary dynamics of carciNogenesis and why targeted therapy does Not work	http://www.nature.com/nrc/journal/v12/n7/full/nrc3298.html	Robert J. Gillies, Daniel Verduzco & Robert A. Gatenby	2012-07-01	Yes	Emerge
Nature Reviews Cancer	Cancer-Specific	The ERBB network: at last, cancer therapy meets systems biology	http://www.nature.com/nrc/journal/v12/n8/full/nrc3309.html	Yosef Yarden & Gur Pines	2012-08-01	No	Develop, Mutate
Nature Reviews Cancer	Cancer-Specific	The effects of deregulated DNA damage signalling on cancer chemotherapy response and resistance	http://www.nature.com/nrc/journal/v12/n9/full/nrc3342.html	Peter Bouwman & Jos Jonkers	2012-09-01	No	Develop, Emerge, Mutate
Nature Reviews Cancer	Cancer-Specific	Drug resistance: Time for mediation?	http://www.nature.com/nrc/journal/v13/n1/full/nrc3423.html	Nicola McCarthy	2013-01-01	No	Develop
Nature Reviews Cancer	Cancer-Specific	Plasticity of tumour and immune cells: a source of heterogeneity and a cause for therapy resistance?	http://www.nature.com/nrc/journal/v13/n5/full/nrc3498.html	Michael Hölzel, Anton Bovier & Thomas Tüting	2013-05-01	Yes	Develop, Adapt
Nature Reviews Cancer	Cancer-Specific	Life history trade-offs in cancer evolution	http://www.nature.com/nrc/journal/v13/n12/full/nrc3606.html	C. Athena Aktipis, Amy M. Boddy, Robert A. Gatenby, Joel S. Brown & Carlo C. Maley	2013-11-11	Yes	Adapt, Mutate
Nature Reviews Cancer	Cancer-Specific	Glucose-regulated proteins in cancer: molecular mechanisms and therapeutic potential	http://www.nature.com/nrc/journal/v14/n4/full/nrc3701.html	Amy S. Lee	2014-03-24	No	Develop
Nature Reviews Cancer	Cancer-Specific	Overcoming resistance in acute myeloid leukaemia treatment	http://www.nature.com/nrc/journal/v14/n7/full/nrc3776.html	Isabel Lokody	2014-06-24	No	Develop
Nature Reviews Cancer	Cancer-Specific	Poised epigenetic states and Acquired drug resistance in cancer	http://www.nature.com/nrc/journal/v14/n11/full/nrc3819.html	Robert Brown, Edward Curry, Luca Magnani, Charlotte S. Wilhelm-Benartzi & Jane Borley	2014-09-25	Yes	Emerge, Mutate, Develop, Adapt
Nature Reviews Cancer	Cancer-Specific	The TAM family: phosphatidylserine-sensing receptor tyrosine kinases gone awry in cancer	http://www.nature.com/nrc/journal/v14/n12/full/nrc3847.html	Douglas K. Graham, Deborah DeRyckere, Kurtis D. Davies & H. Shelton Earp	2014-11-24	No	Develop
Nature Reviews Cancer	Cancer-Specific	PI3K in cancer: divergent roles of isoforms, modes of activation and therapeutic targeting	http://www.nature.com/nrc/journal/v15/n1/full/nrc3860.html	Lauren M. Thorpe, Haluk Yuzugullu & Jean J. Zhao	2014-12-23	No	Mutate
Nature Reviews Cancer	Cancer-Specific	The dynamic control of signal transduction networks in cancer cells	http://www.nature.com/nrc/journal/v15/n9/full/nrc3983.html	Walter Kolch, Melinda Halasz, Marina GraNovskaya & Boris N. Kholodenko	2015-08-20	Yes	Develop, Adapt, Mutate, Emerge
Nature Reviews Cancer	Cancer-Specific	MEK1 and MEK2 inhibitors and cancer therapy: the long and winding road	http://www.nature.com/nrc/journal/v15/n10/full/nrc4000.html	Christopher J. Caunt, Matthew J. Sale, Paul D. Smith & Simon J. Cook	2015-09-24	No	Mutate, Emerge, Adapt
Nature Reviews Cancer	Cancer-Specific	Directly targeting transcriptional dysregulation in cancer	http://www.nature.com/nrc/journal/v15/n11/full/nrc4018.html	Thomas J. Gonda and Robert G Ramsay	2015-10-23	No	Emerge
Plos Genetics	Cancer-Specific	An EMT-driven alternative splicing program occurs in human breast cancer and modulates cellular pheNotype.	http://ucla.worldcat.org/title/an-emt-driven-alternative-splicing-program-occurs-in-human-breast-cancer-and-modulates-cellular-pheNotype/oclc/19410748730628?referer=brief_results	IM Shapiro; AW Cheng; NC Flytzanis; M Balsamo; JS Condeelis; MH Oktay; CB Burge; FB Gertler	2007-08-01	No	Acquire
Plos Genetics	Cancer-Specific	Xpf and Not the Fanconi Anaemia Proteins or Rev3 Accounts for the Extreme Resistance to Cisplatin in Dictyostelium discoideum	http://journals.plos.org/plosgenetics/article?id=10.1371/journal.pgen.1000645	Xiao-Yin Zhang, Judith Langenick, David TrayNor, M. Madan Babu, Rob R. Kay, Ketan J. Patel	2009-09-18	No	Develop, Acquire
Plos Genetics	Cancer-Specific	Role of RecA and the SOS Response in Thymineless Death in Escherichia coli	http://journals.plos.org/plosgenetics/article?id=10.1371/journal.pgen.1000865	Natalie C. Fonville, David Bates, P. J. Hastings, Philip C. Hanawalt, Susan M. Rosenberg	2010-03-05	No	Mutate
Plos Genetics	Cancer-Specific	A Latent Pro-Survival Function for the Mir-290-295 Cluster in Mouse Embryonic Stem Cells	http://journals.plos.org/plosgenetics/article?id=10.1371/journal.pgen.1002054	Grace X. Y. Zheng , Arvind Ravi , J. Mauro Calabrese, Lea A. Medeiros, Oktay Kirak, Lucas M. Dennis, Rudolf Jaenisch, Christopher B. Burge, Phillip A. Sharp	2011-05-05	No
Plos Genetics	Cancer-Specific	Retrovolution: HIV–Driven Evolution of Cellular Genes and Improvement of Anticancer Drug Activation	http://journals.plos.org/plosgenetics/article?id=10.1371/journal.pgen.1002904	Paola Rossolillo, Flore Winter, Etienne Simon-Loriere, Sarah Gallois-Montbrun, Matteo Negroni	2012-08-23	No	Acquire
Plos Genetics	Cancer-Specific	Ccdc94 Protects Cells from Ionizing Radiation by Inhibiting the Expression of p53	http://journals.plos.org/plosgenetics/article?id=10.1371/journal.pgen.1002922	Shelly Sorrells, Seth Carbonneau, Erik Harrington, Aye T. Chen, Bridgid Hast, Brett Milash, Ujwal Pyati, Michael B. Major, Yi Zhou, Leonard I. Zon, Rodney A. Stewart, A. Thomas Look , Cicely Jette	2012-08-30	No	Develop
Plos Genetics	Cancer-Specific	Iron-Responsive miR-485-3p Regulates Cellular Iron Homeostasis by Targeting Ferroportin	http://journals.plos.org/plosgenetics/article?id=10.1371/journal.pgen.1003408	Carolyn Sangokoya , Jennifer F. Doss , Jen-Tsan Chi	2013-04-04	No	Mutate
Plos Genetics	Cancer-Specific	The gene desert mammary carciNoma susceptibility locus Mcs1a regulates Nr2f1 modifying mammary epithelial cell differentiation and proliferation.	http://ucla.worldcat.org/title/the-gene-desert-mammary-carciNoma-susceptibility-locus-mcs1a-regulates-nr2f1-modifying-mammary-epithelial-cell-differentiation-and-proliferation/oclc/19410849755227?referer=brief_results	BM Smits Affiliation: McArdle Laboratory for Cancer Research, Department of Oncology, University of Wisconsin School of Medicine and Public Health, Madison, Wisconsin, USA.; JD Haag; AI Rissman; D Sharma; A Tran; All authors	2013-06-01	No	Develop
Plos Genetics	Cancer-Specific	Reassembly of Nucleosomes at the MLH1 Promoter Initiates Resilencing Following Decitabine Exposure	http://journals.plos.org/plosgenetics/article?id=10.1371/journal.pgen.1003636	Luke B. Hesson , Vibha Patil, Mathew A. Sloane, Andrea C. Nunez, Jia Liu, John E. Pimanda, Robyn L. Ward	2013-07-25	No	Develop, Acquire, Emerge
Plos Genetics	Cancer-Specific	The Yeast Environmental Stress Response Regulates Mutagenesis Induced by Proteotoxic Stress	http://journals.plos.org/plosgenetics/article?id=10.1371/journal.pgen.1003680	Erika Shor, Catherine A. Fox, James R. Broach	2013-08-01	No	Emerge, Mutate
Plos Genetics	Cancer-Specific	Changes in Colorectal CarciNoma GeNomes under Anti-EGFR Therapy Identified by Whole-GeNome Plasma DNA Sequencing	http://journals.plos.org/plosgenetics/article?id=10.1371/journal.pgen.1004271	Sumitra Mohan, Ellen Heitzer, Peter Ulz, Ingrid Lafer, Sigurd Lax, Martina Auer, Martin Pichler, Armin Gerger, Florian Eisner, Gerald Hoefler, Thomas Bauernhofer, Jochen B. Geigl , Michael R. Speicher	2014-03-27	Yes	Develop, Acquire, Emerge, Mutate
Plos Genetics	Cancer-Specific	Folliculin Regulates Ampk-Dependent Autophagy and Metabolic Stress Survival	http://journals.plos.org/plosgenetics/article?id=10.1371/journal.pgen.1004273	Elite Possik , Zahra Jalali , Yann Nouët, Ming Yan, Marie-Claude Gingras, Kathrin Schmeisser, Lorena Panaite, Fanny Dupuy, Dmitri Kharitidi, Laëtitia Chotard, Russell G. Jones, David H. Hall, Arnim Pause	2014-04-24	No	Mutate
Plos Genetics	Cancer-Specific	ATRA-Induced Cellular Differentiation and CD38 Expression Inhibits Acquisition of BCR-ABL Mutations for CML Acquired Resistance	http://journals.plos.org/plosgenetics/article?id=10.1371/journal.pgen.1004414	Zhiqiang Wang , Zheng Liu , Xiwei Wu, Su Chu, Jinhui Wang, Hongfeng Yuan, Mendel Roth, Yate-Ching Yuan, Ravi Bhatia, WenYong Chen	2014-06-26	No	Acquire, Mutate, Develop
Plos Genetics	Cancer-Specific	tRNA Modifying Enzymes, NSUN2 and METTL1, Determine Sensitivity to 5-Fluorouracil in HeLa Cells	http://journals.plos.org/plosgenetics/article?id=10.1371/journal.pgen.1004639	Mayumi Okamoto , Mamoru Fujiwara , Masato Hori, Kaoru Okada, Futoshi Yazama, Hiroaki Konishi, Yegui Xiao, Guangying Qi, Fumio Shimamoto, Takahide Ota, Achim Temme, Masaaki Tatsuka	2014-09-18	Yes
Plos Genetics	Cancer-Specific	Disruption of Transcriptional Coactivator Sub1 Leads to Genome-Wide Re-distribution of Clustered Mutations Induced by APOBEC in Active Yeast Genes	http://journals.plos.org/plosgenetics/article?id=10.1371/journal.pgen.1005217	Artem G. Lada, Sergei F. Kliver, Alok Dhar, Dmitrii E. Polev, Alexey E. Masharsky, Igor B. Rogozin, Youri I. Pavlov	2015-05-05	Yes	Develop, Acquire
Plos Genetics	Cancer-Specific	ACLY and ACC1 Regulate Hypoxia-Induced Apoptosis by Modulating ETV4 via α-ketoglutarate	http://journals.plos.org/plosgenetics/article?id=10.1371/journal.pgen.1005599	Melissa M. Keenan, Beiyu Liu, Xiaohu Tang, Jianli Wu, Derek Cyr, Robert D. Stevens, Olga Ilkayeva, Zhiqing Huang, Laura A. Tollini, Susan K. Murphy, Joseph Lucas, Deborah M. Muoio, So Young Kim, Jen-Tsan Chi	2015-08-09	No	Adapt
Plos Genetics	Cancer-Specific	Predicting Carriers of Ongoing Selective Sweeps without KNowledge of the Favored Allele	http://journals.plos.org/plosgenetics/article?id=10.1371/journal.pgen.1005527	Roy Ronen , Glenn Tesler , Ali Akbari , Shay Zakov, Noah A. Rosenberg, Vineet Bafna	2015-09-24	Yes	Mutate
Drug Resistance Updates	Drug Resistance	The tumor microenvironment as a determinant of drug response and resistance	http://ac.els-cdn.com/S1368764699900973/1-s2.0-S1368764699900973-main.pdf?_tid=c1d18528-2570-11e6-ad9d-00000aab0f02&acdnat=1464507870_4ada3307c8b36c8a702b2c508a6c737c	William S. Dalton	1999-08-23	No	Emerge
Drug Resistance Updates	Drug Resistance	Photoaffinity analogs for multidrug resistance-related transporters and their use in identifying chemosensitizers	http://www.sciencedirect.com/science/article/pii/S136876469990105X	Ahmad R. Safa	1999-12-01	No	Develop
Drug Resistance Updates	Drug Resistance	Emerging new therapies for chemotherapy—resistant cancer using adeNoviral vectors	http://www.sciencedirect.com/science/article/pii/S1368764602000481	John Nemunaitis, Casey Cunningham	2002-02-01	No	Emerge, Develop
Drug Resistance Updates	Drug Resistance	Determinants of resistance to 2′,2′-difluorodeoxycytidine (gemcitabine)	http://www.sciencedirect.com/science/article/pii/S136876460200002X	Andries M Bergman, Herbert M Pinedo, Godefridus J Peters	2002-02-01	No	Develop, Acquire
Drug Resistance Updates	Drug Resistance	Tumor p53 status and response to topoisomerase II inhibitors	http://www.sciencedirect.com/science/article/pii/S1368764602001437	Nikola I. Valkov et al.	2003-02-01	No	Mutate
Drug Resistance Updates	Drug Resistance	Resistance to cytotoxic and anti-angiogenic anticancer agents: similarities and differences	http://www.sciencedirect.com/science/article/pii/S1368764603000268	Henk J Broxterman et al.	2003-06-01	No	Develop, Mutate, Acquire
Drug Resistance Updates	Drug Resistance	Drug resistance and the microenvironment: nature and nurture	http://www.sciencedirect.com/science/article/pii/S1368764603000591	Patrice J Morin	2003-08-01	No	Develop, Adapt, Mutate, Acquire
Drug Resistance Updates	Drug Resistance	Molecular mechanisms of platinum resistance: still searching for the Achilles’ heel	http://www.sciencedirect.com/science/article/pii/S1368764604000664	Roman P. Wernyj, Patrice J. Morin	2004-08-01	No	Develop, Acquire
Drug Resistance Updates	Drug Resistance	New approaches to reverse resistance to hormonal therapy in human breast cancer	http://www.sciencedirect.com/science/article/pii/S1368764605000476	Olga K. Weinberg, Diana C. Marquez-Garban, Richard J. Pietras	2005-08-01	No	Develop, Emerge
Drug Resistance Updates	Drug Resistance	Resistance to epidermal growth factor receptor-targeted therapy	http://www.sciencedirect.com/science/article/pii/S1368764605000634	Floriana Morgillo, Ho-Young Lee	2005-10-01	No	Develop, Acquire
Drug Resistance Updates	Drug Resistance	Microtubule-targeting agents in angiogenesis: Where do we stand?	http://www.sciencedirect.com/science/article/pii/S1368764606000239	Eddy Pasquier, Stéphane HoNoré, Diane Brague	2006-02-01	No	Develop, Emerge, Mutate
Drug Resistance Updates	Drug Resistance	Reversal of resistance to cytotoxic cancer therapies: DHMEQ as a chemo-sensitizing and immuNo-sensitizing agent	http://ac.els-cdn.com/S1368764607000039/1-s2.0-S1368764607000039-main.pdf?_tid=18afffde-3348-11e6-9ce0-00000aab0f6b&acdnat=1466029722_6eb18f59e5201090b55d01dd9db33079	Alina Katsman, Kazuo Umezawa, Benjamin Bonavida	2007-01-25	No	Develop, Emerge, Acquire
Drug Resistance Updates	Drug Resistance	Multiple paths to a drug resistance pheNotype: Mutations, translocations, deletions and amplification of coding genes or promoter regions, epigenetic changes and microRNAs	http://www.sciencedirect.com/science/article/pii/S1368764607000064	Tito Fojo	2007-02-01	No	Develop, Emerge, Adapt, Acquire
Drug Resistance Updates	Drug Resistance	Cancer drug resistance: The central role of the karyotype	http://www.sciencedirect.com/science/article/pii/S1368764607000076	Peter Duesberg et al.	2007-02-01	No	Develop, Adapt, Acquire
Drug Resistance Updates	Drug Resistance	Overcoming resistance to molecularly targeted anticancer therapies: Rational drug combinations based on EGFR and MAPK inhibition for solid tumours and haematologic malignancies	http://www.sciencedirect.com/science/article/pii/S1368764607000246	Giampaolo Tortora et al.	2007-06-01	Yes	Emerge, Develop, Acquire
Drug Resistance Updates	Drug Resistance	Tissue transglutaminase-mediated chemoresistance in cancer cells	http://www.sciencedirect.com/science/article/pii/S1368764607000428	Amit Verma, Kapil Mehta	2007-08-01	No	Develop, Acquire
Drug Resistance Updates	Drug Resistance	Modeling therapy resistance in genetically engineered mouse cancer models	http://www.sciencedirect.com/science/article/pii/S1368764607000751	Sven Rottenberg, Jos Jonkers	2008-02-01	No	Develop, Emerge, Acquire
Drug Resistance Updates	Drug Resistance	TRAIL receptor-targeted therapeutics: Resistance mechanisms and strategies to avoid them	http://www.sciencedirect.com/science/article/pii/S1368764608000162	Andrew Thorburn et al.	2008-02-01	No	Develop, Acquire
Drug Resistance Updates	Drug Resistance	Synergistic combinations of signaling pathway inhibitors: Mechanisms for improved cancer therapy	http://www.sciencedirect.com/science/article/pii/S1368764609000259	Paul Dent et al.	2009-04-22	No	Develop, Mutate
Drug Resistance Updates	Drug Resistance	FLT3 inhibition and mechanisms of drug resistance in mutant FLT3-positive AML	http://www.sciencedirect.com/science/article/pii/S1368764609000272	Ellen Weisberg et al.	2009-06-01	No	Develop, Emerge, Mutate
Drug Resistance Updates	Drug Resistance	Role of the hypoxic tumor microenvironment in the resistance to anti-angiogenic therapies	http://www.sciencedirect.com/science/article/pii/S1368764609000260	Annamaria Rapisarda, Giovanni Melillo	2009-06-01	No	Develop, Adapt, Acquire
Drug Resistance Updates	Drug Resistance	Adhesion-mediated apoptosis resistance in cancer	http://www.sciencedirect.com/science/article/pii/S1368764609000491	Mike-Andrew Westhoff, Simone Fulda	2009-08-01	Yes	Emerge, Develop, Mutate, Acquire
Drug Resistance Updates	Drug Resistance	Evading tumor evasion: Current concepts and perspectives of anti-angiogenic cancer therapy	http://www.sciencedirect.com/science/article/pii/S1368764609000776	Amir Abdollahi et al.	2010-02-01	Yes	Develop, Adapt
Drug Resistance Updates	Drug Resistance	The long road to colorectal cancer therapy: Searching for the right signals	http://www.sciencedirect.com/science/article/pii/S136876461000004X	Frederic Hollande et al.	2010-02-21	No	Develop, Acquire
Drug Resistance Updates	Drug Resistance	Targeting miRNAs involved in cancer stem cell and EMT regulation: An emerging concept in overcoming drug resistance	http://www.sciencedirect.com/science/article/pii/S136876461000035X	Zhiwei Wang et al.	2010-08-09	No	Acquire, Develop
Drug Resistance Updates	Drug Resistance	Interplay between SIRT proteins and tumour suppressor transcription factors in chemotherapeutic resistance of cancer	http://www.sciencedirect.com/science/article/pii/S1368764610000610	Yolanda Olmos et al.	2011-02-01	No	Develop
Drug Resistance Updates	Drug Resistance	Erlotinib or gefitinib for the treatment of relapsed platinum pretreated Non-small cell lung cancer and ovarian cancer: A systematic review	http://www.sciencedirect.com/science/article/pii/S1368764611000203	Mark Murphy, Britta Stordal	2011-06-01	Yes	Emerge, Develop, Mutate, Acquire
Drug Resistance Updates	Drug Resistance	Collateral sensitivity as a strategy against cancer multidrug resistance	http://www.sciencedirect.com/science/article/pii/S1368764612000143	Kristen M. PluchiNo et al.	2012-02-01	No	Develop, Acquire
Drug Resistance Updates	Drug Resistance	The tumor microenvironment is a dominant force in multidrug resistance	http://www.sciencedirect.com/science/article/pii/S1368764612000076	Ana Luísa Correia et al.	2012-02-01	Yes	Emerge, Develop, Acquire
Drug Resistance Updates	Drug Resistance	Drug resistance in the mouse cancer clinic	http://www.sciencedirect.com/science/article/pii/S1368764612000027	Sven Rottenberg	2012-02-01	No	Develop, Acquire
Drug Resistance Updates	Drug Resistance	Targeting Hedgehog signaling and understanding refractory response to treatment with Hedgehog pathway inhibitors	http://www.sciencedirect.com/science/article/pii/S1368764612000477	Karla C.S. Queiroz	2012-08-01	Yes	Emerge, Develop, Adapt
Drug Resistance Updates	Drug Resistance	Antifolates in cancer therapy: Structure, activity and mechanisms of drug resistance	http://www.sciencedirect.com/science/article/pii/S1368764612000489	Nitzan Gonen, Yehuda G. Assaraf	2012-08-01	Yes	Develop, Emerge, Acquire
Drug Resistance Updates	Drug Resistance	NaNoways to overcome docetaxel resistance in prostate cancer	http://www.sciencedirect.com/science/article/pii/S1368764614000065	Aditya Ganju et al.	2014-04-01	No	Develop, Emerge, Acquire
Drug Resistance Updates	Drug Resistance	The folate receptor as a rational therapeutic target for personalized cancer treatment	http://www.sciencedirect.com/science/article/pii/S1368764614000521	Yehuda G. Assaraf et al.	2014-10-08	No	Acquire, Emerge
Drug Resistance Updates	Drug Resistance	Antibody-targeted drugs and drug resistance—Challenges and solutions	http://www.sciencedirect.com/science/article/pii/S1368764614000673	LeeRon Shefet-Carasso, Itai Benhar	2015-01-01	No	Develop, Acquire
Drug Resistance Updates	Drug Resistance	Molecular basis of resistance to proteasome inhibitors in hematological malignancies	http://www.sciencedirect.com/science/article/pii/S136876461400079X	Denise Niewerth et al.	2015-01-01	No	Emerge, Develop, Acquire
Drug Resistance Updates	Drug Resistance	Host effects contributing to cancer therapy resistance	http://www.sciencedirect.com/science/article/pii/S1368764614000806	Ofrat Beyar Katz, Yuval Shaked	2015-03-01	No	Develop, Emerge
Drug Resistance Updates	Drug Resistance	Spatial dynamics of TRAIL death receptors in cancer cells	http://www.sciencedirect.com/science/article/pii/S1368764615000114	Julianne D. Twomey, Su-Ryun Kim, Liqun Zhao, William P. Bozza, Baolin Zhang	2015-03-01	No	Emerge, Acquire
Drug Resistance Updates	Drug Resistance	New mechanisms for old drugs: Insights into DNA-unrelated effects of platinum compounds and drug resistance	http://www.sciencedirect.com/science/article/pii/S1368764615000217	Laura Gatti et al.	2015-05-01	No	Develop, Emerge, Adapt
Drug Resistance Updates	Drug Resistance	Novel perspectives in cancer therapy: Targeting ion channels	http://www.sciencedirect.com/science/article/pii/S1368764615000345	Annarosa Arcangeli et al.	2015-07-01	No	Develop
Drug Resistance Updates	Drug Resistance	Minimal residual disease in cancer therapy – Small things make all the difference	http://www.sciencedirect.com/science/article/pii/S1368764615000370	Sohvi Blatter et al.	2015-07-01	No	Develop, Emerge, Mutate
Drug Resistance Updates	Drug Resistance	Inhibition of proteasome deubiquitinase activity: a strategy to overcome resistance to conventional proteasome inhibitors?	http://www.sciencedirect.com/science/article/pii/S1368764615000333	Karthik Selvaraju et al.	2015-07-06	Yes	Develop, Acquire
Drug Resistance Updates	Drug Resistance	Inside the biochemical pathways of thymidylate synthase perturbed by anticancer drugs: Novel strategies to overcome cancer chemoresistance	http://www.sciencedirect.com/science/article/pii/S1368764615000540	Laura Taddia et al.	2015-11-01	No	Develop, Emerge, Acquire, Mutate
JAMA	General Clinical	CarciNoembryonic Antigen A Useful Monitor of Therapy of Small Cell Lung Cancer	http://jama.jamanetwork.com/article.aspx?articleid=364173	Robert H Goslin et al.	1981-11-13	No	Develop
JAMA	General Clinical	Intensive Chemotherapy With Autologous Marrow Transplantation Is Effective Against Some Resistant Tumors	http://jama.jamanetwork.com/article.aspx?articleid=363906	Beverly Merz	1987-01-09	No	Develop
JAMA	General Clinical	Cancer Studies Explore Targeted Therapy, Researchers Seek New Prevention Strategies	http://jama.jamanetwork.com/article.aspx?articleid=195029	Joan Stephenson	2002-06-19	No	Develop, Mutate
JAMA	General Clinical	Scientists Probe Cancer Cell Resistance	http://jama.jamanetwork.com/article.aspx?articleid=197297	M.J. Friedrich	2003-09-17	No	Develop, Acquire, Mutate
JAMA	General Clinical	Researchers Devise InNovative Method to Overcome Cancer-Related Drug Resistance	http://jama.jamanetwork.com/article.aspx?articleid=182641	Tracy Hampton	2008-10-01	No	Emerge, Develop
JAMA	General Clinical	Estradiol in breast cancer treatment: reviving the past	http://jama.jamanetwork.com/article.aspx?articleid=184403	Pamela N. Munster and John T. Carpenter	2009-08-19	No	Emerge, Acquire
JAMA	General Clinical	Lower-Dose vs High-Dose Oral Estradiol Therapy of Hormone Receptor–Positive, Aromatase Inhibitor–Resistant Advanced Breast Cancer	http://jama.jamanetwork.com/article.aspx?articleid=184425	Matthew J. Ellis et al.	2009-08-19	No	Develop
Lancet	General Clinical	FACILITATION OF TUMOUR PROGRESSION BY CANCER THERAPY	http://ac.els-cdn.com/S0140673682901696/1-s2.0-S0140673682901696-main.pdf?_tid=6a938d20-230d-11e6-9f0e-00000aacb360&acdnat=1464245301_11b918cda6027a9808f79ab4da5bca8f	R. S. Kerbel and A. J. S. Davies	1982-10-30	Yes	Emerge, Mutate
Lancet	General Clinical	Resistance to targeted therapy in leukaemia	http://www.sciencedirect.com/science/article/pii/S0140673602076717	James D. Griffin	2002-02-09	No	Develop, Emerge
Lancet	General Clinical	Chronic myeloid leukaemia	http://www.sciencedirect.com/science/article/pii/S0140673607611659	Rudiger Hehlmann et al.	2007-07-28	No	Mutate
Lancet	General Clinical	DeNosumab and bone-metastasis-free survival in men with castration-resistant prostate cancer: results of a phase 3, randomised, placebo-controlled trial	http://www.sciencedirect.com/science/article/pii/S0140673611612269	Matthew R Smith et al.	2012-01-07	No	Develop
Lancet	General Clinical	Efficacy and safety of regorafenib for advanced gastrointestinal stromal tumours after failure of imatinib and sunitinib (GRID): an international, multicentre, randomised, placebo-controlled, phase 3 trial	http://www.sciencedirect.com/science/article/pii/S0140673612618571	George D Demetri et al.	2013-01-26	Yes	Develop, Mutate
Lancet	General Clinical	Genetics and biomarkers in personalisation of lung cancer treatment	http://www.sciencedirect.com/science/article/pii/S0140673613617158	Rafael Rosell, Trever G Bivona, Niki Karachaliou	2013-08-24	No	Develop, Acquire, Adapt
Lancet	General Clinical	Anti-programmed-death-receptor-1 treatment with pembrolizumab in ipilimumab-refractory advanced melaNoma: a randomised dose-comparison cohort of a phase 1 trial	http://www.sciencedirect.com/science/article/pii/S0140673614609582	Caroline Robert et al.	2014-09-20	No	Develop
Mayo Clinic Proceedings	General Clinical	Stem Cell Transplantation in Patients With Chronic MyelogeNous Leukemia: When Should It Be Used?	http://www.sciencedirect.com/science/article/pii/S0025619611614717	Michael J. Mauro, MD, Richard T. Maziarz, MD	2006-03-01	No	Develop, Mutate, Adapt
Mayo Clinic Proceedings	General Clinical	Chronic Myeloid Leukemia: DiagNosis and Treatment	http://www.sciencedirect.com/science/article/pii/S0025619611614900	Alfonso Quintás-Cardama, MD, Jorge E. Cortes, MD	2006-07-01	No	Develop, Mutate, Emerge
Mayo Clinic Proceedings	General Clinical	Suboptimal Response to or Failure of Imatinib Treatment for Chronic Myeloid Leukemia: What Is the Optimal Strategy?	http://www.sciencedirect.com/science/article/pii/S0025619611608240	Elias Jabbour, MD, Jorge E. Cortes MD, Hagop M. Kantarjian, MD	2009-02-01	No	Develop, Mutate
Mayo Clinic Proceedings	General Clinical	Treatment Options for Breast Cancer Resistant to Anthracycline and Taxane	http://www.sciencedirect.com/science/article/pii/S0025619611605855	Alvaro MoreNo-Aspitia, MD, Edith A. Perez, MD	2009-06-01	No	Develop, Mutate
Mayo Clinic Proceedings	General Clinical	Cancer and Pregnancy: Parallels in Growth, Invasion, and Immune Modulation and Implications for Cancer Therapeutic Agents	http://www.sciencedirect.com/science/article/pii/S0025619611606691	Shernan G. Holtan, MDa, b, Douglas J. Creedon, MD, PhDc, Paul Haluska, MD, PhDb, Svetomir N. Markovic, MD, PhD	2009-11-01	No	Develop, Emerge
Mayo Clinic Proceedings	General Clinical	MelaNoma Resistance: A Bright Future for Academicians and a Challenge for Patient Advocates	http://www.sciencedirect.com/science/article/pii/S0025619614001876	Andrzej T. Slominski, MD, PhD	2014-04-01	Yes	Develop
New England Journal of Medicine	General Clinical	Multiple-Drug Resistance in Human Cancer	http://ucelinks.cdlib.org:8888/sfx_local?url_ver=Z39.88-2004&rfr_id=info%3Asid%2Fucla.worldcat.org%3Aworldcat&rft_val_fmt=info%3Aofi%2Ffmt%3Akev%3Amtx%3Ajournal&rft.genre=article&rft.genre=article&rft_id=info%3Aoclcnum%2F114353302&rft_id=urn%3AISSN%3A0028-4793&rft.aulast=Pastan&rft.aufirst=I&rft.atitle=Multiple-drug+resistance+in+human+cancer.&rft.jtitle=The+New+England+journal+of+medicine&rft.da…	Ira Pastan and Michael Gottesman	1987-05-28	No	Develop, Acquire, Mutate
New England Journal of Medicine	General Clinical	Expression of the Gene for Multidrug-Resistance–Associated Protein and Outcome in Patients with Neuroblastoma	http://ucelinks.cdlib.org:8888/sfx_local?url_ver=Z39.88-2004&rfr_id=info%3Asid%2Fucla.worldcat.org%3Aworldcat&rft_val_fmt=info%3Aofi%2Ffmt%3Akev%3Amtx%3Ajournal&rft.genre=article&rft.genre=article&rft_id=info%3Aoclcnum%2F116769449&rft_id=urn%3AISSN%3A0028-4793&rft.aulast=Norris&rft.aufirst=MD&rft.atitle=Expression+of+the+gene+for+multidrug-resistance-associated+protein+and+outcome+in+patients+wit…	Murray D. Norris, Ph.D., Sharon B. Bordow, B.Sc., Glenn M. Marshall, M.B., B.S., Paul S. Haber, M.B., B.S., M.D., Susan L. Cohn, M.D., and Michelle Haber, Ph.D.	1996-01-25	No
New England Journal of Medicine	General Clinical	Intrinsic and Acquired Resistance to Methotrexate in Acute Leukemia	http://ucelinks.cdlib.org:8888/sfx_local?url_ver=Z39.88-2004&rfr_id=info%3Asid%2Fucla.worldcat.org%3Aworldcat&rft_val_fmt=info%3Aofi%2Ffmt%3Akev%3Amtx%3Ajournal&rft.genre=article&rft.genre=article&rft_id=info%3Aoclcnum%2F119211722&rft_id=urn%3AISSN%3A0028-4793&rft.aulast=Gorlick&rft.aufirst=R&rft.atitle=Intrinsic+and+Acquired+resistance+to+methotrexate+in+acute+leukemia.&rft.jtitle=The+New+Englan…	Richard Gorlick, M.D., Erdem Goker, M.D., Tanya Trippett, M.D., Mark Waltham, Ph.D., Debabrata Banerjee, Ph.D., and Joseph R. BertiNo, M.D.	1996-10-03	No	Mutate, Develop
New England Journal of Medicine	General Clinical	Tamoxifen in the Treatment of Breast Cancer	http://ucelinks.cdlib.org:8888/sfx_local?url_ver=Z39.88-2004&rfr_id=info%3Asid%2Fucla.worldcat.org%3Aworldcat&rft_val_fmt=info%3Aofi%2Ffmt%3Akev%3Amtx%3Ajournal&rft.genre=article&rft.genre=article&rft_id=info%3Aoclcnum%2F121001709&rft_id=urn%3AISSN%3A0028-4793&rft.aulast=Osborne&rft.aufirst=CK&rft.atitle=Tamoxifen+in+the+treatment+of+breast+cancer.&rft.jtitle=The+New+England+journal+of+medicine&r…	Alastair J.J. Wood, M.D.,	1998-11-26	No	Develop
New England Journal of Medicine	General Clinical	Inactivation of the DNA-Repair Gene MGMT and the Clinical Response of Gliomas to Alkylating Agents	http://ucelinks.cdlib.org:8888/sfx_local?url_ver=Z39.88-2004&rfr_id=info%3Asid%2Fucla.worldcat.org%3Aworldcat&rft_val_fmt=info%3Aofi%2Ffmt%3Akev%3Amtx%3Ajournal&rft.genre=article&rft.genre=article&rft_id=info%3Aoclcnum%2F121131725&rft_id=urn%3AISSN%3A0028-4793&rft.aulast=Esteller&rft.aufirst=M&rft.atitle=Inactivation+of+the+DNA-repair+gene+MGMT+and+the+clinical+response+of+gliomas+to+alkylating+a…	Manel Esteller, M.D., Ph.D., Jesus Garcia-Foncillas, M.D., Ph.D., Esther Andion, B.Sc., Steven N. Goodman, M.D., Ph.D., Oscar F. Hidalgo, M.D., Vicente Vanaclocha, M.D., Stephen B. Baylin, M.D., and James G. Herman, M.D.	2000-11-09	No
New England Journal of Medicine	General Clinical	Imatinib Mesylate — A New Oral Targeted Therapy	http://ucelinks.cdlib.org:8888/sfx_local?url_ver=Z39.88-2004&rfr_id=info%3Asid%2Fucla.worldcat.org%3Aworldcat&rft_val_fmt=info%3Aofi%2Ffmt%3Akev%3Amtx%3Ajournal&rft.genre=article&rft.genre=article&rft_id=info%3Aoclcnum%2F121464131&rft_id=urn%3AISSN%3A0028-4793&rft.aulast=Savage&rft.aufirst=DG&rft.atitle=Imatinib+mesylate--a+new+oral+targeted+therapy.&rft.jtitle=The+New+England+journal+of+medicine…	David G. Savage, M.D., and Karen H. Antman, M.D.	2002-02-28	No	Mutate
New England Journal of Medicine	General Clinical	Efficacy and Safety of Imatinib Mesylate in Advanced Gastrointestinal Stromal Tumors	http://ucelinks.cdlib.org:8888/sfx_local?url_ver=Z39.88-2004&rfr_id=info%3Asid%2Fucla.worldcat.org%3Aworldcat&rft_val_fmt=info%3Aofi%2Ffmt%3Akev%3Amtx%3Ajournal&rft.genre=article&rft.genre=article&rft_id=info%3Aoclcnum%2F112295394&rft_id=urn%3AISSN%3A0028-4793&rft.aulast=Demetri&rft.aufirst=GD&rft.atitle=Efficacy+and+safety+of+imatinib+mesylate+in+advanced+gastrointestinal+stromal+tumors.&rft.jti…	George D. Demetri, M.D., Margaret von Mehren, M.D., Charles D. Blanke, M.D., Annick D. Van den Abbeele, M.D., Burton Eisenberg, M.D., Peter J. Roberts, M.D., Michael C. Heinrich, M.D., David A. Tuveson, M.D., Ph.D., Samuel Singer, M.D., Milos Janicek, M.D., Ph.D., Jonathan A. Fletcher, M.D., Stuart G. Silverman, M.D., Sandra L. Silberman, M.D., Ph.D., Renaud Capdeville, M.D., Beate Kiese, M.Sc., …	2002-08-15	No	Emerge, Mutate
New England Journal of Medicine	General Clinical	Activating Mutations in the Epidermal Growth Factor Receptor Underlying Responsiveness of Non–Small-Cell Lung Cancer to Gefitinib	http://ucelinks.cdlib.org:8888/sfx_local?url_ver=Z39.88-2004&rfr_id=info%3Asid%2Fucla.worldcat.org%3Aworldcat&rft_val_fmt=info%3Aofi%2Ffmt%3Akev%3Amtx%3Ajournal&rft.genre=article&rft.genre=article&rft_id=info%3Aoclcnum%2F110622716&rft_id=urn%3AISSN%3A0028-4793&rft.aulast=Lynch&rft.aufirst=TJ&rft.atitle=Activating+mutations+in+the+epidermal+growth+factor+receptor+underlying+responsiveness+of+Non-s…	Thomas J. Lynch, M.D., Daphne W. Bell, Ph.D., Raffaella Sordella, Ph.D., Sarada Gurubhagavatula, M.D., Ross A. Okimoto, B.S., Brian W. Brannigan, B.A., Patricia L. Harris, M.S., Sara M. Haserlat, B.A., Jeffrey G. Supko, Ph.D., Frank G. Haluska, M.D., Ph.D., David N. Louis, M.D., David C. Christiani, M.D., Jeff Settleman, Ph.D., and Daniel A. Haber, M.D., Ph.D.	2004-05-20	No	Mutate
New England Journal of Medicine	General Clinical	Breast Cancer — Loss of PTEN Predicts Resistance to Treatment	http://ucelinks.cdlib.org:8888/sfx_local?url_ver=Z39.88-2004&rfr_id=info%3Asid%2Fucla.worldcat.org%3Aworldcat&rft_val_fmt=info%3Aofi%2Ffmt%3Akev%3Amtx%3Ajournal&rft.genre=article&rft.genre=article&rft_id=info%3Aoclcnum%2F111418404&rft_id=urn%3AISSN%3A0028-4793&rft.aulast=Pandolfi&rft.aufirst=PP&rft.atitle=Breast+cancer--loss+of+PTEN+predicts+resistance+to+treatment.&rft.jtitle=The+New+England+jou…	Pier Paolo Pandolfi, M.D., Ph.D.	2004-11-25	No	Mutate
New England Journal of Medicine	General Clinical	EGFR Mutation and Resistance of Non–Small-Cell Lung Cancer to Gefitinib	http://ucelinks.cdlib.org:8888/sfx_local?url_ver=Z39.88-2004&rfr_id=info%3Asid%2Fucla.worldcat.org%3Aworldcat&rft_val_fmt=info%3Aofi%2Ffmt%3Akev%3Amtx%3Ajournal&rft.genre=article&rft.genre=article&rft_id=info%3Aoclcnum%2F110928991&rft_id=urn%3AISSN%3A0028-4793&rft.aulast=Kobayashi&rft.aufirst=S&rft.atitle=EGFR+mutation+and+resistance+of+Non-small-cell+lung+cancer+to+gefitinib.&rft.jtitle=The+New+…	Susumu Kobayashi, Titus J. Boggon, Tajhal Dayaram, Pasi A. Janne, Olivier Kocher, Matthew Meyerson, Bruce E. Johnson, Michael J. Eck, DanielG. Tenen, Balaza Halmos	2005-02-24	No	Mutate, Develop
New England Journal of Medicine	General Clinical	Nilotinib in Imatinib-Resistant CML and Philadelphia Chromosome–Positive ALL	http://ucelinks.cdlib.org:8888/sfx_local?url_ver=Z39.88-2004&rfr_id=info%3Asid%2Fucla.worldcat.org%3Aworldcat&rft_val_fmt=info%3Aofi%2Ffmt%3Akev%3Amtx%3Ajournal&rft.genre=article&rft.genre=article&rft_id=info%3Aoclcnum%2F109709977&rft_id=urn%3AISSN%3A0028-4793&rft.aulast=Kantarjian&rft.aufirst=H&rft.atitle=Nilotinib+in+imatinib-resistant+CML+and+Philadelphia+chromosome-positive+ALL.&rft.jtitle=Th…	Hagop Kantarjian, M.D., Francis Giles, M.D., Lydia Wunderle, M.D., Kapil Bhalla, M.D., Susan O'Brien, M.D., Barbara Wassmann, M.D., Chiaki Tanaka, M.D., Paul Manley, Ph.D., Patricia Rae, B.Sc., William Mietlowski, Ph.D., Kathy Bochinski, M.B.A., Andreas Hochhaus, M.D., James D. Griffin, M.D., Dieter Hoelzer, M.D., Maher Albitar, M.D., Ph.D., Margaret Dugan, M.D., Jorge Cortes, M.D., Leila Alland,…	2006-06-15	No	Mutate
New England Journal of Medicine	General Clinical	EGFR Antagonists in Cancer Treatment	http://ucelinks.cdlib.org:8888/sfx_local?url_ver=Z39.88-2004&rfr_id=info%3Asid%2Fucla.worldcat.org%3Aworldcat&rft_val_fmt=info%3Aofi%2Ffmt%3Akev%3Amtx%3Ajournal&rft.genre=article&rft.genre=article&rft_id=info%3Aoclcnum%2F264098382&rft_id=urn%3AISSN%3A0028-4793&rft_id=info%3Adoi%2Fhttp%3A%2F%2Fdx.doi.org%2F10.1056%2FNEJMra0707704&rft.aulast=Ciardiello&rft.aufirst=F&rft.atitle=EGFR+antagonists+in+c…	Fortunato Ciardiello, M.D., Ph.D., and Giampaolo Tortora, M.D., Ph.D.	2008-03-13	No	Develop, Mutate
New England Journal of Medicine	General Clinical	Detection of Mutations in EGFR in Circulating Lung-Cancer Cells	http://ucelinks.cdlib.org:8888/sfx_local?url_ver=Z39.88-2004&rfr_id=info%3Asid%2Fucla.worldcat.org%3Aworldcat&rft_val_fmt=info%3Aofi%2Ffmt%3Akev%3Amtx%3Ajournal&rft.genre=article&rft.genre=article&rft_id=info%3Aoclcnum%2F264644318&rft_id=urn%3AISSN%3A0028-4793&rft_id=info%3Adoi%2Fhttp%3A%2F%2Fdx.doi.org%2F10.1056%2FNEJMoa0800668&rft.aulast=Maheswaran&rft.aufirst=S&rft.atitle=Detection+of+mutation…	Shyamala Maheswaran, Ph.D., Lecia V. Sequist, M.D., M.P.H., Sunitha Nagrath, Ph.D., Lindsey Ulkus, B.S., Brian Brannigan, B.A., Chey V. Collura, M.S., Elizabeth Inserra, B.S., Sven Diederichs, Ph.D., A. John Iafrate, M.D., Ph.D., Daphne W. Bell, Ph.D., Subba Digumarthy, M.D., Alona Muzikansky, M.S., Daniel Irimia, Ph.D., Jeffrey Settleman, Ph.D., Ronald G. Tompkins, M.D., Thomas J. Lynch, M.D., M…	2008-07-24	Yes	Mutate, Emerge, Develop
New England Journal of Medicine	General Clinical	Deletion of IKZF1 and ProgNosis in Acute Lymphoblastic Leukemia	http://ucelinks.cdlib.org:8888/sfx_local?url_ver=Z39.88-2004&rfr_id=info%3Asid%2Fucla.worldcat.org%3Aworldcat&rft_val_fmt=info%3Aofi%2Ffmt%3Akev%3Amtx%3Ajournal&rft.genre=article&rft.genre=article&rft_id=info%3Aoclcnum%2F316941165&rft_id=urn%3AISSN%3A0028-4793&rft_id=info%3Adoi%2Fhttp%3A%2F%2Fdx.doi.org%2F10.1056%2FNEJMoa0808253&rft.aulast=Mullighan&rft.aufirst=CG&rft.atitle=Deletion+of+IKZF1+and…	Charles G. Mullighan, M.D., Xiaoping Su, Ph.D., Jinghui Zhang, Ph.D., Ina Radtke, Ph.D., Letha A.A. Phillips, B.S., Christopher B. Miller, B.S., Jing Ma, Ph.D., Wei Liu, Ph.D., Cheng Cheng, Ph.D., Brenda A. Schulman, Ph.D., Richard C. Harvey, Ph.D., I-Ming Chen, D.V.M., Robert J. Clifford, Ph.D., William L. Carroll, M.D., Gregory Reaman, M.D., W. Paul Bowman, M.D., Meenakshi Devidas, Ph.D., Danie…	2009-01-29	No	Mutate, Emerge
New England Journal of Medicine	General Clinical	Crizotinib — Latest Champion in the Cancer Wars?	http://ucelinks.cdlib.org:8888/sfx_local?url_ver=Z39.88-2004&rfr_id=info%3Asid%2Fucla.worldcat.org%3Aworldcat&rft_val_fmt=info%3Aofi%2Ffmt%3Akev%3Amtx%3Ajournal&rft.genre=article&rft.genre=article&rft_id=info%3Aoclcnum%2F677220340&rft_id=urn%3AISSN%3A0028-4793&rft_id=info%3Adoi%2Fhttp%3A%2F%2Fdx.doi.org%2F10.1056%2FNEJMe1010404&rft.aulast=Hallberg&rft.aufirst=B&rft.atitle=Crizotinib--latest+champ…	Bengt Hallberg, Ph.D., and Ruth H. Palmer, Ph.D.	2010-10-28	Yes	Mutate, Develop
New England Journal of Medicine	General Clinical	EML4-ALK Mutations in Lung Cancer That Confer Resistance to ALK Inhibitors	http://ucelinks.cdlib.org:8888/sfx_local?url_ver=Z39.88-2004&rfr_id=info%3Asid%2Fucla.worldcat.org%3Aworldcat&rft_val_fmt=info%3Aofi%2Ffmt%3Akev%3Amtx%3Ajournal&rft.genre=article&rft.genre=article&rft_id=info%3Aoclcnum%2F677220335&rft_id=urn%3AISSN%3A0028-4793&rft_id=info%3Adoi%2Fhttp%3A%2F%2Fdx.doi.org%2F10.1056%2FNEJMoa1007478&rft.aulast=Choi&rft.aufirst=YL&rft.atitle=EML4-ALK+mutations+in+lung…	Young Lim Choi, M.D., Ph.D., Manabu Soda, M.D., Ph.D., Yoshihiro Yamashita, M.D., Ph.D., Toshihide UeNo, Ph.D., Junpei Takashima, M.D., Takahiro Nakajima, M.D., Ph.D., Yasushi Yatabe, M.D., Ph.D., Kengo Takeuchi, M.D., Ph.D., Toru Hamada, M.D., HideNori Haruta, M.D., Ph.D., Yuichi Ishikawa, M.D., Ph.D., Hideki Kimura, M.D., Ph.D., Tetsuya Mitsudomi, M.D., Ph.D., Yoshiro Tanio, M.D., Ph.D., and Hi…	2010-10-28	No	Mutate, Develop
New England Journal of Medicine	General Clinical	GeNomics and the Continuum of Cancer Care	http://ucelinks.cdlib.org:8888/sfx_local?url_ver=Z39.88-2004&rfr_id=info%3Asid%2Fucla.worldcat.org%3Aworldcat&rft_val_fmt=info%3Aofi%2Ffmt%3Akev%3Amtx%3Ajournal&rft.genre=article&rft.genre=article&rft_id=info%3Aoclcnum%2F704615489&rft_id=urn%3AISSN%3A0028-4793&rft_id=info%3Adoi%2Fhttp%3A%2F%2Fdx.doi.org%2F10.1056%2FNEJMra0907178&rft.aulast=McDermott&rft.aufirst=U&rft.atitle=GeNomics+and+the+conti…	Ultan McDermott, M.B., B.S., Ph.D., James R. Downing, M.D., and Michael R. Stratton, M.D., Ph.D.	2011-01-27	Yes	Mutate, Develop
New England Journal of Medicine	General Clinical	Resistance to BRAF Inhibition in MelaNomas	http://ucelinks.cdlib.org:8888/sfx_local?url_ver=Z39.88-2004&rfr_id=info%3Asid%2Fucla.worldcat.org%3Aworldcat&rft_val_fmt=info%3Aofi%2Ffmt%3Akev%3Amtx%3Ajournal&rft.genre=article&rft.genre=article&rft_id=info%3Aoclcnum%2F704827538&rft_id=urn%3AISSN%3A0028-4793&rft_id=info%3Adoi%2Fhttp%3A%2F%2Fdx.doi.org%2F10.1056%2FNEJMcibr1013704&rft.aulast=Solit&rft.aufirst=DB&rft.atitle=Resistance+to+BRAF+inhi…	David B. Solit, M.D., and Neal Rosen, M.D., Ph.D.	2011-02-24	No	Develop, Mutate
New England Journal of Medicine	General Clinical	TFAP2E–DKK4 and Chemoresistance in Colorectal Cancer	http://ucelinks.cdlib.org:8888/sfx_local?url_ver=Z39.88-2004&rfr_id=info%3Asid%2Fucla.worldcat.org%3Aworldcat&rft_val_fmt=info%3Aofi%2Ffmt%3Akev%3Amtx%3Ajournal&rft.genre=article&rft.genre=article&rft_id=info%3Aoclcnum%2F776302887&rft_id=urn%3AISSN%3A0028-4793&rft_id=info%3Adoi%2Fhttp%3A%2F%2Fdx.doi.org%2F10.1056%2FNEJMoa1009473&rft.aulast=Ebert&rft.aufirst=MP&rft.atitle=TFAP2E-DKK4+and+chemoresi…	Matthias P.A. Ebert, M.D., Marc Tänzer, M.A., Benjamin Balluff, M.Sc., Elke Burgermeister, Ph.D., Antje Karen Kretzschmar, Ph.D., David J. Hughes, Ph.D., Reimo Tetzner, Ph.D., Catherine Lofton-Day, Ph.D., Robert Rosenberg, M.D., Anke C. Reinacher-Schick, M.D., Karsten Schulmann, M.D., Andrea Tannapfel, M.D., Ralf Hofheinz, M.D., Christoph Röcken, M.D., Gisela Keller, Ph.D., Rupert Langer, M.D., K…	2012-01-05	No
New England Journal of Medicine	General Clinical	Combined BRAF and MEK Inhibition in MelaNoma with BRAF V600 Mutations	http://ucelinks.cdlib.org:8888/sfx_local?url_ver=Z39.88-2004&rfr_id=info%3Asid%2Fucla.worldcat.org%3Aworldcat&rft_val_fmt=info%3Aofi%2Ffmt%3Akev%3Amtx%3Ajournal&rft.genre=article&rft.genre=article&rft_id=info%3Aoclcnum%2F815788167&rft_id=urn%3AISSN%3A0028-4793&rft_id=info%3Adoi%2Fhttp%3A%2F%2Fdx.doi.org%2F10.1056%2FNEJMoa1210093&rft.aulast=Flaherty&rft.aufirst=KT&rft.atitle=Combined+BRAF+and+MEK+…	Keith T. Flaherty, M.D., Jeffery R. Infante, M.D., Adil Daud, M.D., Rene Gonzalez, M.D., Richard F. Kefford, M.D., Ph.D., Jeffrey Sosman, M.D., Omid Hamid, M.D., Lynn Schuchter, M.D., Jonathan Cebon, M.D., Ph.D., Nageatte Ibrahim, M.D., Ragini Kudchadkar, M.D., Howard A. Burris, III, M.D., Gerald Falchook, M.D., Alain Algazi, M.D., Karl Lewis, M.D., Georgina V. Long, M.D., Ph.D., Igor PuzaNov, M.…	2012-11-01	No	Emerge, Acquire, Mutate
New England Journal of Medicine	General Clinical	Intermittent versus Continuous Androgen Deprivation in Prostate Cancer	http://ucelinks.cdlib.org:8888/sfx_local?url_ver=Z39.88-2004&rfr_id=info%3Asid%2Fucla.worldcat.org%3Aworldcat&rft_val_fmt=info%3Aofi%2Ffmt%3Akev%3Amtx%3Ajournal&rft.genre=article&rft.genre=article&rft_id=info%3Aoclcnum%2F836032538&rft_id=urn%3AISSN%3A0028-4793&rft_id=info%3Adoi%2Fhttp%3A%2F%2Fdx.doi.org%2F10.1056%2FNEJMoa1212299&rft.aulast=Hussain&rft.aufirst=M&rft.atitle=Intermittent+versus+cont…	Maha Hussain, M.D., Catherine M. Tangen, Dr.P.H., Donna L. Berry, Ph.D., R.N., Celestia S. HigaNo, M.D., E. David Crawford, M.D., Glenn Liu, M.D., George Wilding, M.D., Stephen Prescott, M.D., Subramanian Kanaga Sundaram, M.D., Eric Jay Small, M.D., Nancy Ann Dawson, M.D., Bryan J. Donnelly, M.D., Peter M. Venner, M.D., Ulka N. Vaishampayan, M.D., Paul F. Schellhammer, M.D., David I. Quinn, M.D.,…	2013-04-04	No	Adapt
New England Journal of Medicine	General Clinical	Mediating Resistance in Oncogene-Driven Cancers	http://ucelinks.cdlib.org:8888/sfx_local?url_ver=Z39.88-2004&rfr_id=info%3Asid%2Fucla.worldcat.org%3Aworldcat&rft_val_fmt=info%3Aofi%2Ffmt%3Akev%3Amtx%3Ajournal&rft.genre=article&rft.genre=article&rft_id=info%3Aoclcnum%2F840133397&rft_id=urn%3AISSN%3A0028-4793&rft_id=info%3Adoi%2Fhttp%3A%2F%2Fdx.doi.org%2F10.1056%2FNEJMcibr1214549&rft.aulast=Rosell&rft.aufirst=R&rft.atitle=Mediating+resistance+in…	Rafael Rosell, M.D., Ph.D.	2013-04-18	No	Emerge, Develop, Mutate
New England Journal of Medicine	General Clinical	Acquired Resistance to Crizotinib from a Mutation in CD74–ROS1	http://ucelinks.cdlib.org:8888/sfx_local?url_ver=Z39.88-2004&rfr_id=info%3Asid%2Fucla.worldcat.org%3Aworldcat&rft_val_fmt=info%3Aofi%2Ffmt%3Akev%3Amtx%3Ajournal&rft.genre=article&rft.genre=article&rft_id=info%3Aoclcnum%2F849754855&rft_id=urn%3AISSN%3A0028-4793&rft_id=info%3Adoi%2Fhttp%3A%2F%2Fdx.doi.org%2F10.1056%2FNEJMoa1215530&rft.aulast=Awad&rft.aufirst=MM&rft.atitle=Acquired+resistance+to+cri…	Mark M. Awad, M.D., Ph.D., Ryohei Katayama, Ph.D., Michele McTigue, Ph.D., Wei Liu, M.A., Ya-Li Deng, B.S., Alexei Brooun, Ph.D., Luc Friboulet, Ph.D., Donghui Huang, Ph.D., Matthew D. Falk, B.S., Sergei Timofeevski, Ph.D., Keith D. Wilner, Ph.D., Elizabeth L. Lockerman, B.A., Tahsin M. Khan, B.A., Sidra Mahmood, B.A., Justin F. GaiNor, M.D., Subba R. Digumarthy, M.D., James R. Stone, M.D., Ph.D.…	2013-06-20	Yes	Mutate, Develop
New England Journal of Medicine	General Clinical	Overcoming Resistance to Targeted Anticancer Drugs	http://ucelinks.cdlib.org:8888/sfx_local?url_ver=Z39.88-2004&rfr_id=info%3Asid%2Fucla.worldcat.org%3Aworldcat&rft_val_fmt=info%3Aofi%2Ffmt%3Akev%3Amtx%3Ajournal&rft.genre=article&rft.genre=article&rft_id=info%3Aoclcnum%2F5168731048&rft_id=urn%3AISSN%3A0028-4793&rft_id=info%3Adoi%2Fhttp%3A%2F%2Fdx.doi.org%2F10.1056%2FNEJMe1311325&rft.aulast=Doroshow&rft.aufirst=JH&rft.atitle=Overcoming+resistance+…	James H. Doroshow, M.D.	2013-11-07	No	Develop, Mutate
New England Journal of Medicine	General Clinical	Ceritinib in ALK-Rearranged Non–Small-Cell Lung Cancer	http://ucla.worldcat.org/search?q=cancer+drug+resistance+issn%3A0028-4793&fq=&se=Nodgr&sd=desc&dblist=3041%2C3047%2C1708%2C2977%2C1875%2C2217%2C3697%2C3218%2C1483%2C143%2C2214%2C3039%2C1834%2C1847%2C1271%2C2668%2C2130%2C1595%2C3281%2C2502%2C2503%2C3282%2C1476%2C1487%2C3048%2C2722%2C3570%2C3589%2C3572%2C3587%2C1953%2C2724%2C2229%2C217%2C1505%2C1469%2C1925%2C3336%2C2233%2C3255%2C2237%2C2259%2C2260%…	Alice T. Shaw, M.D., Ph.D., Dong-Wan Kim, M.D., Ph.D., Ranee Mehra, M.D., Daniel S.W. Tan, M.B., B.S., Enriqueta Felip, M.D., Ph.D., Laura Q.M. Chow, M.D., D. Ross Camidge, M.D., Ph.D., Johan Vansteenkiste, M.D., Ph.D., Sunil Sharma, M.D., Tommaso De Pas, M.D., Gregory J. Riely, M.D., Ph.D., Benjamin J. Solomon, M.B., B.S., Ph.D., Juergen Wolf, M.D., Ph.D., Michael Thomas, M.D., Martin Schuler, M…	2014-03-27	No	Mutate, Develop
New England Journal of Medicine	General Clinical	Thyroid Hormone Inactivation in Gastrointestinal Stromal Tumors	http://ucelinks.cdlib.org:8888/sfx_local?url_ver=Z39.88-2004&rfr_id=info%3Asid%2Fucla.worldcat.org%3Aworldcat&rft_val_fmt=info%3Aofi%2Ffmt%3Akev%3Amtx%3Ajournal&rft.genre=article&rft.genre=article&rft_id=info%3Aoclcnum%2F5565932330&rft_id=urn%3AISSN%3A0028-4793&rft_id=info%3Adoi%2Fhttp%3A%2F%2Fdx.doi.org%2F10.1056%2FNEJMoa1308893&rft.aulast=Maynard&rft.aufirst=MA&rft.atitle=Thyroid+hormone+inacti…	Michelle A. Maynard, B.A., Adrian MariNo-Enriquez, M.D., Jonathan A. Fletcher, M.D., David M. Dorfman, M.D., Ph.D., Chandrajit P. Raut, M.D., Leila Yassa, M.D., Cuicui Guo, B.A., Yuexiang Wang, Ph.D., Clara Dorfman, Henry A. Feldman, Ph.D., Mary C. Frates, M.D., Huaidong Song, M.D., Ph.D., Rebecca H. Jugo, M.A., Takahiro Taguchi, Ph.D., Jerome M. Hershman, M.D., P. Reed Larsen, M.D., and Stephen …	2014-04-03	No	Mutate
New England Journal of Medicine	General Clinical	Resistance Mechanisms for the Bruton's Tyrosine Kinase Inhibitor Ibrutinib	http://ucelinks.cdlib.org:8888/sfx_local?url_ver=Z39.88-2004&rfr_id=info%3Asid%2Fucla.worldcat.org%3Aworldcat&rft_val_fmt=info%3Aofi%2Ffmt%3Akev%3Amtx%3Ajournal&rft.genre=article&rft.genre=article&rft_id=info%3Aoclcnum%2F5591403487&rft_id=urn%3AISSN%3A0028-4793&rft_id=info%3Adoi%2Fhttp%3A%2F%2Fdx.doi.org%2F10.1056%2FNEJMoa1400029&rft.aulast=Woyach&rft.aufirst=JA&rft.atitle=Resistance+mechanisms+f…	Jennifer A. Woyach, M.D., Richard R. Furman, M.D., Ta-Ming Liu, M.S., Hatice Gulcin Ozer, Ph.D., Marc Zapatka, Ph.D., Amy S. Ruppert, M.A.S., Ling Xue, Ph.D., Daniel Hsieh-Hsin Li, Ph.D., Susanne M. Steggerda, Ph.D., Matthias Versele, Ph.D., Sandeep S. Dave, M.D., Jenny Zhang, B.S., Ayse Selen Yilmaz, M.S., Samantha M. Jaglowski, M.D., M.P.H., Kristie A. Blum, M.D., Arletta Lozanski, M.S., Gerard…	2014-06-12	Yes	Mutate, Develop
New England Journal of Medicine	General Clinical	Ibrutinib in previously treated Waldenström's macroglobulinemia.	http://ucelinks.cdlib.org:8888/sfx_local?url_ver=Z39.88-2004&rfr_id=info%3Asid%2Fucla.worldcat.org%3Aworldcat&rft_val_fmt=info%3Aofi%2Ffmt%3Akev%3Amtx%3Ajournal&rft.genre=article&rft.genre=article&rft_id=info%3Aoclcnum%2F5807770089&rft_id=urn%3AISSN%3A0028-4793&rft_id=info%3Adoi%2Fhttp%3A%2F%2Fdx.doi.org%2F10.1056%2FNEJMoa1501548&rft.aulast=Treon&rft.aufirst=SP&rft.atitle=Ibrutinib+in+previously+…	Steven P. Treon, M.D., Ph.D, Christina K. Tripsas, M.A., Kirsten Meid, M.P.H., Diane Warren, B.S., Gaurav Varma, M.S.P.H., Rebecca Green, B.S., Kimon V. Argyropoulos, M.D., Guang Yang, Ph.D., Yang Cao, M.D., Lian Xu, M.S., Christopher J. Patterson, M.S., Scott Rodig, M.D., Ph.D., James L. Zehnder, M.D., Jon C. Aster, M.D., Ph.D., Nancy Lee Harris, M.D., Sandra Kanan, M.S., Irene Ghobrial, M.D., J…	2015-04-09	No	Mutate
New England Journal of Medicine	General Clinical	Rociletinib in EGFR-Mutated Non–Small-Cell Lung Cancer	http://ucelinks.cdlib.org:8888/sfx_local?url_ver=Z39.88-2004&rfr_id=info%3Asid%2Fucla.worldcat.org%3Aworldcat&rft_val_fmt=info%3Aofi%2Ffmt%3Akev%3Amtx%3Ajournal&rft.genre=article&rft.genre=article&rft_id=info%3Aoclcnum%2F5818792423&rft_id=urn%3AISSN%3A0028-4793&rft_id=info%3Adoi%2Fhttp%3A%2F%2Fdx.doi.org%2F10.1056%2FNEJMoa1413654&rft.aulast=Sequist&rft.aufirst=LV&rft.atitle=Rociletinib+in+EGFR-Mu…	Lecia V. Sequist, M.D., M.P.H., Jean-Charles Soria, M.D., Ph.D., Jonathan W. Goldman, M.D., Heather A. Wakelee, M.D., Shirish M. Gadgeel, M.D., Andrea Varga, M.D., Vassiliki Papadimitrakopoulou, M.D., Benjamin J. Solomon, M.B., B.S., Ph.D., Geoffrey R. Oxnard, M.D., Rafal Dziadziuszko, M.D., Ph.D., Dara L. Aisner, M.D., Ph.D., Robert C. Doebele, M.D., Ph.D., Cathy Galasso, R.N., O.C.N., C.C.R.P.,…	2015-04-30	No	Develop
New England Journal of Medicine	General Clinical	AZD9291 in EGFR Inhibitor–Resistant Non–Small-Cell Lung Cancer	http://ucelinks.cdlib.org:8888/sfx_local?url_ver=Z39.88-2004&rfr_id=info%3Asid%2Fucla.worldcat.org%3Aworldcat&rft_val_fmt=info%3Aofi%2Ffmt%3Akev%3Amtx%3Ajournal&rft.genre=article&rft.genre=article&rft_id=info%3Aoclcnum%2F5824416944&rft_id=urn%3AISSN%3A0028-4793&rft.aulast=J%3F%3Fnne&rft.aufirst=Pasi&rft.auinitm=A&rft.atitle=AZD9291+in+EGFR+Inhibitor-Resistant+Non-Small-Cell+Lung+Cancer&rft.jtitle…	Pasi A. Jänne, M.D., Ph.D., James Chih-Hsin Yang, M.D., Ph.D., Dong-Wan Kim, M.D., Ph.D., David Planchard, M.D., Ph.D., Yuichiro Ohe, M.D., Suresh S. Ramalingam, M.D., Myung-Ju Ahn, M.D., Ph.D., Sang-We Kim, M.D., Ph.D., Wu-Chou Su, M.D., Leora Horn, M.D., Daniel Haggstrom, M.D., Enriqueta Felip, M.D., Ph.D., Joo-Hang Kim, M.D., Ph.D., Paul Frewer, M.Sc., Mireille Cantarini, M.D., Kathryn H. Brow…	2015-04-30	No	Mutate
New England Journal of Medicine	General Clinical	Poisoning Cancer Cells with Oxidized Nucleosides	http://ucelinks.cdlib.org:8888/sfx_local?url_ver=Z39.88-2004&rfr_id=info%3Asid%2Fucla.worldcat.org%3Aworldcat&rft_val_fmt=info%3Aofi%2Ffmt%3Akev%3Amtx%3Ajournal&rft.genre=article&rft.genre=article&rft_id=info%3Aoclcnum%2F5895124994&rft_id=urn%3AISSN%3A0028-4793&rft.aulast=Helleday&rft.aufirst=T&rft.atitle=Poisoning+Cancer+Cells+with+Oxidized+Nucleosides.&rft.jtitle=The+New+England+journal+of+medi…	Thomas Helleday	2015-10-15	No	Emerge, Develop
New England Journal of Medicine	General Clinical	Cabozantinib versus Everolimus in Advanced Renal-Cell CarciNoma	http://ucelinks.cdlib.org:8888/sfx_local?url_ver=Z39.88-2004&rfr_id=info%3Asid%2Fucla.worldcat.org%3Aworldcat&rft_val_fmt=info%3Aofi%2Ffmt%3Akev%3Amtx%3Ajournal&rft.genre=article&rft.genre=article&rft_id=info%3Aoclcnum%2F5911565632&rft_id=urn%3AISSN%3A0028-4793&rft_id=info%3Adoi%2Fhttp%3A%2F%2Fdx.doi.org%2F10.1056%2FNEJMoa1510016&rft.aulast=Choueiri&rft.aufirst=TK&rft.atitle=Cabozantinib+versus+E…	Toni K. Choueiri, M.D., Bernard Escudier, M.D., Thomas Powles, M.D., Paul N. Mainwaring, M.D., Brian I. Rini, M.D., Frede Donskov, M.D., Ph.D., Hans Hammers, M.D., Ph.D., Thomas E. Hutson, D.O., Pharm.D., Jae-Lyun Lee, M.D., Ph.D., Katriina Peltola, M.D., Ph.D., Bruce J. Roth, M.D., Georg A. Bjarnason, M.D., Lajos Géczi, M.D., Ph.D., Bhumsuk Keam, M.D., Ph.D., Pablo Maroto, M.D., Daniel Y.C. Heng…	2015-11-05	No	Develop
The American Journal of Medicine	General Clinical	Clinical drug resistance: the role of factors other than P-glycoprotein.	http://www.amjmed.com/article/S0002-9343(99)80285-X/pdf	Stanley B. Kaye	1995-12-29	No	Develop, Mutate
The American Journal of Medicine	General Clinical	P-glycoprotein: its role in drug resistance.	http://www.amjmed.com/article/S0002-9343(99)80283-6/pdf	Victor Ling	1995-12-29	No	Develop
The American Journal of Medicine	General Clinical	Phorbol ester and okadaic acid-resistant cells: the crossroads of signal transduction and drug resistance.	http://www.amjmed.com/article/S0002-9343(99)80284-8/pdf	Nagahiro Saijo, Kazuto Nishio, Yuichiro Takeda, Hitoshi Arioka, Tomoyuki Ishida, Taisuke Nomoto, Kazuya Fukuoka, Hirokazu Kurokawa, and others	1995-12-29	No	Develop
Current Biology	General Science	P-glycoprotein. To flip or Not to flip?	http://ucla.worldcat.org/title/p-glycoprotein-to-flip-or-Not-to-flip/oclc/19410120250685?referer=brief_results	Christopher F Higgins	1994-03-01	No	Acquire
Current Biology	General Science	Dependence on RAD52 and RAD1 for anticancer drug resistance mediated by inactivation of mismatch repair genes	http://ucelinks.cdlib.org:8888/sfx_local?url_ver=Z39.88-2004&rfr_id=info%3Asid%2Fucla.worldcat.org%3Aworldcat&rft_val_fmt=info%3Aofi%2Ffmt%3Akev%3Amtx%3Ajournal&rft.genre=article&rft.genre=article&rft_id=info%3Aoclcnum%2F362899668&rft_id=urn%3AISSN%3A0960-9822&rft.aulast=Durant&rft.aufirst=Stephen&rft.auinitm=T&rft.atitle=Dependence+on+RAD52+and+RAD1+for+anticancer+drug+resistance+mediated+by+ina…	Stephen T. Durant1, Melanie M. Morris1, Maureen Illand1, Helen J. McKay1, Carol McCormick1, Gillian L. Hirst1, Rhona H. Borts2, Robert Brown3	1999-01-14	No	Acquire
Current Biology	General Science	Cancer in Light of Experimental Evolution	http://ucelinks.cdlib.org:8888/sfx_local?url_ver=Z39.88-2004&rfr_id=info%3Asid%2Fucla.worldcat.org%3Aworldcat&rft_val_fmt=info%3Aofi%2Ffmt%3Akev%3Amtx%3Ajournal&rft.genre=article&rft.genre=article&rft_id=info%3Aoclcnum%2F809999590&rft_id=urn%3AISSN%3A0960-9822&rft_id=info%3Adoi%2Fhttp%3A%2F%2Fdx.doi.org%2F10.1016%2Fj.cub.2012.06.065&rft.aulast=Sprouffske&rft.aufirst=K&rft.atitle=Cancer+in+light+o…	Kathleen Sprouffske1, , , Lauren M.F. Merlo2, , , Philip J. Gerrish3, Carlo C. Maley4, Paul D. Sniegowski5	2012-09-11	Yes	Emerge, Mutate, Develop
Nature	General Science	Cooperative interaction between c-myc and bcl-2 proto-oncogenes	http://ucelinks.cdlib.org:8888/sfx_local?url_ver=Z39.88-2004&rfr_id=info%3Asid%2Fucla.worldcat.org%3Aworldcat&rft_val_fmt=info%3Aofi%2Ffmt%3Akev%3Amtx%3Ajournal&rft.genre=article&rft.genre=article&rft_id=info%3Aoclcnum%2F121731623&rft_id=urn%3AISSN%3A0028-0836&rft.aulast=Fanidi&rft.aufirst=A&rft.atitle=Cooperative+interaction+between+c-myc+and+bcl-2+proto-oncogenes.&rft.jtitle=Nature&rft.date=199…	ABDALLAH FANIDI, ELIZABETH A. HARRINGTON & GERARD I. EVAN	1992-08-10	Yes	Emerge, Mutate
Nature	General Science	Antiangiogenic therapy of experimental cancer does Not induce Acquired drug resistance	http://ucelinks.cdlib.org:8888/sfx_local?url_ver=Z39.88-2004&rfr_id=info%3Asid%2Fucla.worldcat.org%3Aworldcat&rft_val_fmt=info%3Aofi%2Ffmt%3Akev%3Amtx%3Ajournal&rft.genre=article&rft.genre=article&rft_id=info%3Aoclcnum%2F121093023&rft_id=urn%3AISSN%3A0028-0836&rft.aulast=Boehm&rft.aufirst=T&rft.atitle=Antiangiogenic+therapy+of+experimental+cancer+does+Not+induce+Acquired+drug+resistance.&rft.jtit…	Thomas Boehm1, Judah Folkman1,2, Timothy Browder1,3,4,5 & Michael S. O'Reilly1,6	1997-11-27	No	Develop, Acquire, Emerge, Mutate
Nature	General Science	Survival signalling by Akt and eIF4E in oncogenesis and cancer therapy	http://ucelinks.cdlib.org:8888/sfx_local?url_ver=Z39.88-2004&rfr_id=info%3Asid%2Fucla.worldcat.org%3Aworldcat&rft_val_fmt=info%3Aofi%2Ffmt%3Akev%3Amtx%3Ajournal&rft.genre=article&rft.genre=article&rft_id=info%3Aoclcnum%2F112313209&rft_id=urn%3AISSN%3A0028-0836&rft.aulast=Wendel&rft.aufirst=HG&rft.atitle=Survival+signalling+by+Akt+and+eIF4E+in+oncogenesis+and+cancer+therapy.&rft.jtitle=Nature&rft.…	Hans-Guido Wendel1, Elisa de Stanchina1, Jordan S. Fridman1,5, Abba Malina2, Sagarika Ray1, Scott Kogan3, Carlos Cordon-Cardo4, Jerry Pelletier2 & Scott W. Lowe1	2003-12-13	Yes
Nature	General Science	Intrinsic tumour suppression	http://ucelinks.cdlib.org:8888/sfx_local?url_ver=Z39.88-2004&rfr_id=info%3Asid%2Fucla.worldcat.org%3Aworldcat&rft_val_fmt=info%3Aofi%2Ffmt%3Akev%3Amtx%3Ajournal&rft.genre=article&rft.genre=article&rft_id=info%3Aoclcnum%2F111318529&rft_id=urn%3AISSN%3A0028-0836&rft.aulast=Lowe&rft.aufirst=SW&rft.atitle=Intrinsic+tumour+suppression.&rft.jtitle=Nature&rft.date=2004&rft.volume=432&rft.issue=7015&rft.…	Scott W. Lowe et al.	2004-11-18	Yes	Acquire
Nature	General Science	Cancer biology: Summing up cancer stem cells	http://ucelinks.cdlib.org:8888/sfx_local?url_ver=Z39.88-2004&rfr_id=info%3Asid%2Fucla.worldcat.org%3Aworldcat&rft_val_fmt=info%3Aofi%2Ffmt%3Akev%3Amtx%3Ajournal&rft.genre=article&rft.genre=article&rft_id=info%3Aoclcnum%2F110623254&rft_id=urn%3AISSN%3A0028-0836&rft.aulast=Huntly&rft.aufirst=BJ&rft.atitle=Cancer+biology%3A+summing+up+cancer+stem+cells.&rft.jtitle=Nature&rft.date=2005&rft.volume=435…	Brian J. P. Huntly1 & D. Gary Gilliland1	2005-06-30	No	Mutate, Develop
Nature	General Science	Angiogenesis as a therapeutic target	http://ucelinks.cdlib.org:8888/sfx_local?url_ver=Z39.88-2004&rfr_id=info%3Asid%2Fucla.worldcat.org%3Aworldcat&rft_val_fmt=info%3Aofi%2Ffmt%3Akev%3Amtx%3Ajournal&rft.genre=article&rft.genre=article&rft_id=info%3Aoclcnum%2F106992225&rft_id=urn%3AISSN%3A0028-0836&rft.aulast=Ferrara&rft.aufirst=N&rft.atitle=Angiogenesis+as+a+therapeutic+target.&rft.jtitle=Nature&rft.date=2005&rft.volume=438&rft.issue…	Napoleone Ferrara1 & Robert S. Kerbel2	2005-12-15	No	Emerge, Acquire
Nature	General Science	Disulphide-isomerase-enabled shedding of tumour-associated NKG2D ligands	http://ucelinks.cdlib.org:8888/sfx_local?url_ver=Z39.88-2004&rfr_id=info%3Asid%2Fucla.worldcat.org%3Aworldcat&rft_val_fmt=info%3Aofi%2Ffmt%3Akev%3Amtx%3Ajournal&rft.genre=article&rft.genre=article&rft_id=info%3Aoclcnum%2F136960610&rft_id=urn%3AISSN%3A0028-0836&rft.aulast=Kaiser&rft.aufirst=BK&rft.atitle=Disulphide-isomerase-enabled+shedding+of+tumour-associated+NKG2D+ligands.&rft.jtitle=Nature&rf…	Brett K. Kaiser1,2, Daesong Yim1,2, I-Ting Chow1,2, Segundo Gonzalez1,3, Zhenpeng Dai1, Henning H. Mann1, Roland K. Strong1, Veronika Groh1 & Thomas Spies1	2007-03-22	No
Nature	General Science	Resistance to therapy caused by intragenic deletion in BRCA2	http://ucelinks.cdlib.org:8888/sfx_local?url_ver=Z39.88-2004&rfr_id=info%3Asid%2Fucla.worldcat.org%3Aworldcat&rft_val_fmt=info%3Aofi%2Ffmt%3Akev%3Amtx%3Ajournal&rft.genre=article&rft.genre=article&rft_id=info%3Aoclcnum%2F264061233&rft_id=urn%3AISSN%3A0028-0836&rft_id=info%3Adoi%2Fhttp%3A%2F%2Fdx.doi.org%2F10.1038%2Fnature06548&rft.aulast=Edwards&rft.aufirst=SL&rft.atitle=Resistance+to+therapy+cau…	Stacey L. Edwards1, Rachel Brough1, Christopher J. Lord1, Rachael Natrajan1, Radost Vatcheva1, Douglas A. Levine2, Jeff Boyd3, Jorge S. Reis-Filho1 & Alan Ashworth1	2007-07-05	No	Acquire, Mutate
Nature	General Science	Cancer: Mixing cocktails	http://ucelinks.cdlib.org:8888/sfx_local?url_ver=Z39.88-2004&rfr_id=info%3Asid%2Fucla.worldcat.org%3Aworldcat&rft_val_fmt=info%3Aofi%2Ffmt%3Akev%3Amtx%3Ajournal&rft.genre=article&rft.genre=article&rft_id=info%3Aoclcnum%2F180991675&rft_id=urn%3AISSN%3A0028-0836&rft.aulast=Sawyers&rft.aufirst=CL&rft.atitle=Cancer%3A+mixing+cocktails.&rft.jtitle=Nature&rft.date=2007&rft.volume=449&rft.issue=7165&rft…	Charles L. Sawyers1	2007-10-25	Yes	Acquire, Emerge
Nature	General Science	Regulation of ERBB2 by oestrogen receptor–PAX2 determines response to tamoxifen	http://ucelinks.cdlib.org:8888/sfx_local?url_ver=Z39.88-2004&rfr_id=info%3Asid%2Fucla.worldcat.org%3Aworldcat&rft_val_fmt=info%3Aofi%2Ffmt%3Akev%3Amtx%3Ajournal&rft.genre=article&rft.genre=article&rft_id=info%3Aoclcnum%2F277054615&rft_id=urn%3AISSN%3A0028-0836&rft_id=info%3Adoi%2Fhttp%3A%2F%2Fdx.doi.org%2F10.1038%2Fnature07483&rft.aulast=Hurtado&rft.aufirst=A&rft.atitle=Regulation+of+ERBB2+by+oes…	Antoni Hurtado1, Kelly A. Holmes1, Timothy R. Geistlinger2, Iain R. Hutcheson3, Robert I. Nicholson3, Myles Brown2, Jie Jiang4, William J. Howat1, Simak Ali4 & Jason S. Carroll1	2008-05-12	No	Acquire
Nature	General Science	Hedgehog signalling is essential for maintenance of cancer stem cells in myeloid leukaemia	http://ucelinks.cdlib.org:8888/sfx_local?url_ver=Z39.88-2004&rfr_id=info%3Asid%2Fucla.worldcat.org%3Aworldcat&rft_val_fmt=info%3Aofi%2Ffmt%3Akev%3Amtx%3Ajournal&rft.genre=article&rft.genre=article&rft_id=info%3Aoclcnum%2F318607225&rft_id=urn%3AISSN%3A0028-0836&rft_id=info%3Adoi%2Fhttp%3A%2F%2Fdx.doi.org%2F10.1038%2Fnature07737&rft.aulast=Zhao&rft.aufirst=C&rft.atitle=Hedgehog+signalling+is+essent…	Chen Zhao1,7, Alan Chen1,7, Catriona H. Jamieson3, Mark Fereshteh1, Annelie Abrahamsson3, Jordan Blum1, Hyog Young Kwon1, Jynho Kim4, John P. Chute2, David Rizzieri2, Michael Munchhof5, Todd VanArsdale6, Philip A. Beachy4 & Tannishtha Reya1	2009-01-25	No	Mutate
Nature	General Science	Novel mutant-selective EGFR kinase inhibitors against EGFR T790M	http://ucelinks.cdlib.org:8888/sfx_local?url_ver=Z39.88-2004&rfr_id=info%3Asid%2Fucla.worldcat.org%3Aworldcat&rft_val_fmt=info%3Aofi%2Ffmt%3Akev%3Amtx%3Ajournal&rft.genre=article&rft.genre=article&rft_id=info%3Aoclcnum%2F566247667&rft_id=urn%3AISSN%3A0028-0836&rft_id=info%3Adoi%2Fhttp%3A%2F%2Fdx.doi.org%2F10.1038%2Fnature08622&rft.aulast=Zhou&rft.aufirst=W&rft.atitle=Novel+mutant-selective+EGFR+k…	Wenjun Zhou1,2,10, Dalia Ercan3,4,10, Liang Chen3,4,10, Cai-Hong Yun1,2,10, Danan Li3,4, Marzia Capelletti3,4, Alexis B. Cortot3,4, Lucian Chirieac5, Roxana E. Iacob6,7, Robert Padera5, John R. Engen6,7, Kwok-Kin Wong3,4,8,9, Michael J. Eck1,2, Nathanael S. Gray1,2 & Pasi A. Jänne3,4,8	2009-04-16	No	Develop, Mutate, Acquire
Nature	General Science	A change of strategy in the war on cancer	http://ucelinks.cdlib.org:8888/sfx_local?url_ver=Z39.88-2004&rfr_id=info%3Asid%2Fucla.worldcat.org%3Aworldcat&rft_val_fmt=info%3Aofi%2Ffmt%3Akev%3Amtx%3Ajournal&rft.genre=article&rft.genre=article&rft_id=info%3Aoclcnum%2F367453971&rft_id=urn%3AISSN%3A0028-0836&rft_id=info%3Adoi%2Fhttp%3A%2F%2Fdx.doi.org%2F10.1038%2F459508a&rft.aulast=Gatenby&rft.aufirst=RA&rft.atitle=A+change+of+strategy+in+the+w…	Robert A. Gatenby1	2009-05-28	Yes	Emerge
Nature	General Science	Response and resistance to MEK inhibition in leukaemias initiated by hyperactive Ras	http://ucelinks.cdlib.org:8888/sfx_local?url_ver=Z39.88-2004&rfr_id=info%3Asid%2Fucla.worldcat.org%3Aworldcat&rft_val_fmt=info%3Aofi%2Ffmt%3Akev%3Amtx%3Ajournal&rft.genre=article&rft.genre=article&rft_id=info%3Aoclcnum%2F437048679&rft_id=urn%3AISSN%3A0028-0836&rft_id=info%3Adoi%2Fhttp%3A%2F%2Fdx.doi.org%2F10.1038%2Fnature08279&rft.aulast=Lauchle&rft.aufirst=JO&rft.atitle=Response+and+resistance+t…	Jennifer O. Lauchle1, Doris Kim1, Doan T. Le1, Keiko Akagi5, Michael Crone1, Kimberly Krisman1, Kegan Warner1, Jeannette M. Bonifas1, Qing Li2, Kristen M. Coakley3, Ernesto Diaz-Flores1, Matthew Gorman1, Sally PrzybraNowski6, Mary Tran1, Scott C. Kogan4, Jeroen P. Roose3, Neal G. Copeland7, Nancy A. Jenkins7, Luis Parada8, Linda Wolff9, Judith Sebolt-Leopold6 & Kevin ShanNon1	2009-09-17	Yes	Develop, Acquire, Emerge
Nature	General Science	COT drives resistance to RAF inhibition through MAP kinase pathway reactivation	http://ucelinks.cdlib.org:8888/sfx_local?url_ver=Z39.88-2004&rfr_id=info%3Asid%2Fucla.worldcat.org%3Aworldcat&rft_val_fmt=info%3Aofi%2Ffmt%3Akev%3Amtx%3Ajournal&rft.genre=article&rft.genre=article&rft_id=info%3Aoclcnum%2F704741380&rft_id=urn%3AISSN%3A0028-0836&rft_id=info%3Adoi%2Fhttp%3A%2F%2Fdx.doi.org%2F10.1038%2Fnature09627&rft.aulast=Johannessen&rft.aufirst=CM&rft.atitle=COT+drives+resistance…	Cory M. Johannessen, Jesse S. Boehm, So Young Kim, Sapana R. Thomas, Leslie Wardwell, Laura A. Johnson, Caroline M. Emery, Nicolas Stransky, Alexandria P. Cogdill, Jordi Barretina, GiordaNo Caponigro, Haley Hieronymus, Ryan R. Murray, Kourosh Salehi-Ashtiani, David E. Hill, Marc Vidal, Jean J. Zhao, Xiaoping Yang, Ozan Alkan, Sungjoon Kim, Jennifer L. Harris, Christopher J. Wilson, Vic E. Myer, P…	2010-12-16	No	Acquire, Develop
Nature	General Science	BCL6 enables Ph+ acute lymphoblastic leukaemia cells to survive BCR–ABL1 kinase inhibition	http://ucelinks.cdlib.org:8888/sfx_local?url_ver=Z39.88-2004&rfr_id=info%3Asid%2Fucla.worldcat.org%3Aworldcat&rft_val_fmt=info%3Aofi%2Ffmt%3Akev%3Amtx%3Ajournal&rft.genre=article&rft.genre=article&rft_id=info%3Aoclcnum%2F726227168&rft_id=urn%3AISSN%3A0028-0836&rft_id=info%3Adoi%2Fhttp%3A%2F%2Fdx.doi.org%2F10.1038%2Fnature09883&rft.aulast=Duy&rft.aufirst=C&rft.atitle=BCL6+enables+Ph%2B+acute+lymph…	Cihangir Duy, Christian Hurtz, Seyedmehdi Shojaee, Leandro Cerchietti, Huimin Geng, Srividya Swaminathan, Lars Klemm, Soo-mi Kweon, Rahul Nahar, Melanie Braig, Eugene Park, Yong-mi Kim, Wolf-Karsten Hofmann, Sebastian Herzog, Hassan Jumaa, H. Phillip Koeffler, J. Jessica Yu, Nora Heisterkamp, Thomas G. Graeber, Hong Wu, B. Hilda Ye, Ari Melnick & Markus Müschen	2011-01-31	No	Develop, Acquire
Nature	General Science	Systematic identification of geNomic markers of drug sensitivity in cancer cells	http://ucelinks.cdlib.org:8888/sfx_local?url_ver=Z39.88-2004&rfr_id=info%3Asid%2Fucla.worldcat.org%3Aworldcat&rft_val_fmt=info%3Aofi%2Ffmt%3Akev%3Amtx%3Ajournal&rft.genre=article&rft.genre=article&rft_id=info%3Aoclcnum%2F782143694&rft_id=urn%3AISSN%3A0028-0836&rft_id=info%3Adoi%2Fhttp%3A%2F%2Fdx.doi.org%2F10.1038%2Fnature11005&rft.aulast=Garnett&rft.aufirst=MJ&rft.atitle=Systematic+identification…	Mathew J. Garnett, Elena J. Edelman, Sonja J. Heidorn, Chris D. Greenman, Anahita Dastur, King Wai Lau, Patricia Greninger, I. Richard Thompson, Xi Luo, Jorge Soares, Qingsong Liu, Francesco Iorio, Didier Surdez, Li Chen, Randy J. MilaNo, Graham R. Bignell, Ah T. Tam, Helen Davies, Jesse A. Stevenson, Syd Barthorpe, Stephen R. Lutz, Fiona Kogera, Karl Lawrence, Anne McLaren-Douglas, Xeni Mitropou…	2011-03-29	No	Mutate
Nature	General Science	RAF inhibitor resistance is mediated by dimerization of aberrantly spliced BRAF(V600E)	http://ucelinks.cdlib.org:8888/sfx_local?url_ver=Z39.88-2004&rfr_id=info%3Asid%2Fucla.worldcat.org%3Aworldcat&rft_val_fmt=info%3Aofi%2Ffmt%3Akev%3Amtx%3Ajournal&rft.genre=article&rft.genre=article&rft_id=info%3Aoclcnum%2F776367443&rft_id=urn%3AISSN%3A0028-0836&rft_id=info%3Adoi%2Fhttp%3A%2F%2Fdx.doi.org%2F10.1038%2Fnature10662&rft.aulast=Poulikakos&rft.aufirst=PI&rft.atitle=RAF+inhibitor+resistan…	Poulikos I. Poulikakos, Yogindra Persaud, Manickam Janakiraman, Xiangju Kong, Charles Ng, Gatien Moriceau, Hubing Shi, Mohammad Atefi, Bjoern Titz, May Tal Gabay, Maayan Salton, Kimberly B. Dahlman, Madhavi Tadi, Jennifer A. Wargo, Keith T. Flaherty, Mark C. Kelley, Tom Misteli, Paul B. Chapman, Jeffrey A. Sosman, Thomas G. Graeber, Antoni Ribas, Roger S. Lo, Neal Rosen & David B. Solit	2011-10-20	No	Develop, Acquire, Adapt, Mutate
Nature	General Science	Cancer: A drug-resistant duo	http://ucelinks.cdlib.org:8888/sfx_local?url_ver=Z39.88-2004&rfr_id=info%3Asid%2Fucla.worldcat.org%3Aworldcat&rft_val_fmt=info%3Aofi%2Ffmt%3Akev%3Amtx%3Ajournal&rft.genre=article&rft.genre=article&rft_id=info%3Aoclcnum%2F776504042&rft_id=urn%3AISSN%3A0028-0836&rft_id=info%3Adoi%2Fhttp%3A%2F%2Fdx.doi.org%2F10.1038%2F480329a&rft.aulast=Lavoie&rft.aufirst=H&rft.atitle=Cancer%3A+A+drug-resistant+duo.…	Hugo Lavoie & Marc Therrien	2011-12-15	No	Develop, Acquire
Nature	General Science	Unresponsiveness of colon cancer to BRAF(V600E) inhibition through feedback activation of EGFR	http://ucelinks.cdlib.org:8888/sfx_local?url_ver=Z39.88-2004&rfr_id=info%3Asid%2Fucla.worldcat.org%3Aworldcat&rft_val_fmt=info%3Aofi%2Ffmt%3Akev%3Amtx%3Ajournal&rft.genre=article&rft.genre=article&rft_id=info%3Aoclcnum%2F779018917&rft_id=urn%3AISSN%3A0028-0836&rft_id=info%3Adoi%2Fhttp%3A%2F%2Fdx.doi.org%2F10.1038%2Fnature10868&rft.aulast=Prahallad&rft.aufirst=A&rft.atitle=Unresponsiveness+of+colo…	Anirudh Prahallad, Chong Sun, Sidong Huang, Federica Di Nicolantonio, Ramon Salazar, Davide Zecchin, Roderick L. Beijersbergen, Alberto Bardelli & René Bernards	2012-03-01	No	Mutate, Develop
Nature	General Science	A murine lung cancer co-clinical trial identifies genetic modifiers of therapeutic response	http://ucelinks.cdlib.org:8888/sfx_local?url_ver=Z39.88-2004&rfr_id=info%3Asid%2Fucla.worldcat.org%3Aworldcat&rft_val_fmt=info%3Aofi%2Ffmt%3Akev%3Amtx%3Ajournal&rft.genre=article&rft.genre=article&rft_id=info%3Aoclcnum%2F782143661&rft_id=urn%3AISSN%3A0028-0836&rft_id=info%3Adoi%2Fhttp%3A%2F%2Fdx.doi.org%2F10.1038%2Fnature10937&rft.aulast=Chen&rft.aufirst=Z&rft.atitle=A+murine+lung+cancer+co-clini…	Zhao Chen, Katherine Cheng, Zandra Walton, Yuchuan Wang, Hiromichi Ebi, Takeshi Shimamura, Yan Liu, Tanya Tupper, Jing Ouyang, Jie Li, Peng Gao, Michele S. Woo, Chunxiao Xu, Masahiko Yanagita, Abigail Altabef, Shumei Wang, Charles Lee, Yuji Nakada, Christopher G. Peña, Yanping Sun, Yoko Franchetti, Catherine Yao, Amy Saur, Michael D. Cameron, Mizuki NishiNo et al.	2012-03-29	No	Acquire, Mutate
Nature	General Science	Cancer: Limitations of therapies exposed	http://ucelinks.cdlib.org:8888/sfx_local?url_ver=Z39.88-2004&rfr_id=info%3Asid%2Fucla.worldcat.org%3Aworldcat&rft_val_fmt=info%3Aofi%2Ffmt%3Akev%3Amtx%3Ajournal&rft.genre=article&rft.genre=article&rft_id=info%3Aoclcnum%2F784523135&rft_id=urn%3AISSN%3A0028-0836&rft_id=info%3Adoi%2Fhttp%3A%2F%2Fdx.doi.org%2F10.1038%2F484044a&rft.aulast=CasaNovas&rft.aufirst=O&rft.atitle=Cancer%3A+Limitations+of+the…	Oriol CasaNovas	2012-04-05	No	Adapt
Nature	General Science	Heterodimeric JAK–STAT activation as a mechanism of persistence to JAK2 inhibitor therapy	http://ucelinks.cdlib.org:8888/sfx_local?url_ver=Z39.88-2004&rfr_id=info%3Asid%2Fucla.worldcat.org%3Aworldcat&rft_val_fmt=info%3Aofi%2Ffmt%3Akev%3Amtx%3Ajournal&rft.genre=article&rft.genre=article&rft_id=info%3Aoclcnum%2F809695545&rft_id=urn%3AISSN%3A0028-0836&rft_id=info%3Adoi%2Fhttp%3A%2F%2Fdx.doi.org%2F10.1038%2Fnature11303&rft.aulast=Koppikar&rft.aufirst=P&rft.atitle=Heterodimeric+JAK-STAT+ac…	Priya Koppikar, Neha Bhagwat, Outi Kilpivaara, Taghi Manshouri, Mazhar Adli, Todd Hricik, Fan Liu, Lindsay M. Saunders, Ann Mullally, Omar Abdel-Wahab, Laura Leung, Abby Weinstein, Sachie Marubayashi, Aviva Goel, Mithat Gönen, Zeev Estrov, Benjamin L. Ebert, Gabriela Chiosis, Stephen D. Nimer, Bradley E. Bernstein, Srdan Verstovsek & Ross L. Levine	2012-07-22	No	Acquire, Mutate
Nature	General Science	Tumour micro-environment elicits innate resistance to RAF inhibitors through HGF secretion	http://ucelinks.cdlib.org:8888/sfx_local?url_ver=Z39.88-2004&rfr_id=info%3Asid%2Fucla.worldcat.org%3Aworldcat&rft_val_fmt=info%3Aofi%2Ffmt%3Akev%3Amtx%3Ajournal&rft.genre=article&rft.genre=article&rft_id=info%3Aoclcnum%2F802437129&rft_id=urn%3AISSN%3A0028-0836&rft_id=info%3Adoi%2Fhttp%3A%2F%2Fdx.doi.org%2F10.1038%2Fnature11183&rft.aulast=Straussman&rft.aufirst=R&rft.atitle=Tumour+micro-environmen…	Ravid Straussman, Teppei Morikawa, Kevin Shee, Michal Barzily-Rokni, Zhi Rong Qian, Jinyan Du, Ashli Davis, Margaret M. Mongare, Joshua Gould, Dennie T. Frederick, Zachary A. Cooper, Paul B. Chapman, David B. Solit, Antoni Ribas, Roger S. Lo, Keith T. Flaherty, Shuji OgiNo, Jennifer A. Wargo & Todd R. Golub	2012-07-26	No	Develop, Acquire, Emerge
Nature	General Science	Cancer therapy: Tumours switch to resist	http://ucelinks.cdlib.org:8888/sfx_local?url_ver=Z39.88-2004&rfr_id=info%3Asid%2Fucla.worldcat.org%3Aworldcat&rft_val_fmt=info%3Aofi%2Ffmt%3Akev%3Amtx%3Ajournal&rft.genre=article&rft.genre=article&rft_id=info%3Aoclcnum%2F813446820&rft_id=urn%3AISSN%3A0028-0836&rft_id=info%3Adoi%2Fhttp%3A%2F%2Fdx.doi.org%2F10.1038%2Fnature11489&rft.aulast=Ribas&rft.aufirst=A&rft.atitle=Cancer+therapy%3A+Tumours+sw…	Antoni Ribas & Paul C. Tumeh	2012-10-18	No	Develop, Acquire, Adapt
Nature	General Science	Tumour heterogeneity and cancer cell plasticity	http://ucelinks.cdlib.org:8888/sfx_local?url_ver=Z39.88-2004&rfr_id=info%3Asid%2Fucla.worldcat.org%3Aworldcat&rft_val_fmt=info%3Aofi%2Ffmt%3Akev%3Amtx%3Ajournal&rft.genre=article&rft.genre=article&rft_id=info%3Aoclcnum%2F5150975512&rft_id=urn%3AISSN%3A0028-0836&rft_id=info%3Adoi%2Fhttp%3A%2F%2Fdx.doi.org%2F10.1038%2Fnature12624&rft.aulast=Meacham&rft.aufirst=CE&rft.atitle=Tumour+heterogeneity+and…	Corbin E. Meacham & Sean J. Morrison	2013-09-19	No	Mutate
Nature	General Science	Role of TP53 mutations in the origin and evolution of therapy-related acute myeloid leukaemia	http://ucelinks.cdlib.org:8888/sfx_local?url_ver=Z39.88-2004&rfr_id=info%3Asid%2Fucla.worldcat.org%3Aworldcat&rft_val_fmt=info%3Aofi%2Ffmt%3Akev%3Amtx%3Ajournal&rft.genre=article&rft.genre=article&rft_id=info%3Aoclcnum%2F5739058777&rft_id=urn%3AISSN%3A0028-0836&rft_id=info%3Adoi%2Fhttp%3A%2F%2Fdx.doi.org%2F10.1038%2Fnature13968&rft.aulast=Wong&rft.aufirst=TN&rft.atitle=Role+of+TP53+mutations+in+t…	Terrence N. Wong, Giridharan Ramsingh, Andrew L. Young, Christopher A. Miller, Waseem Touma, John S. Welch, Tamara L. Lamprecht, Dong Shen, Jasreet Hundal, Robert S. Fulton, Sharon Heath, Jack D. Baty, Jeffery M. Klco, Li Ding, Elaine R. Mardis, Peter Westervelt, John F. DiPersio, Matthew J. Walter, Timothy A. Graubert, Timothy J. Ley, Todd E. Druley, Daniel C. Link & Richard K. Wilson	2013-12-11	No	Mutate, Develop
Nature	General Science	Endothelial-cell FAK targeting sensitizes tumours to DNA-damaging therapy	http://ucelinks.cdlib.org:8888/sfx_local?url_ver=Z39.88-2004&rfr_id=info%3Asid%2Fucla.worldcat.org%3Aworldcat&rft_val_fmt=info%3Aofi%2Ffmt%3Akev%3Amtx%3Ajournal&rft.genre=article&rft.genre=article&rft_id=info%3Aoclcnum%2F5635807117&rft_id=urn%3AISSN%3A0028-0836&rft_id=info%3Adoi%2Fhttp%3A%2F%2Fdx.doi.org%2F10.1038%2Fnature13541&rft.aulast=Tavora&rft.aufirst=B&rft.atitle=Endothelial-cell+FAK+targe…	Bernardo Tavora, Louise E. ReyNolds, Silvia Batista, Fevzi Demircioglu, Isabelle Fernandez, Tanguy Lechertier, Delphine M. Lees, Ping-Pui Wong, Annika Alexopoulou, George Elia, Andrew Clear, Adeline Ledoux, Jill Hunter, Neil Perkins, John G. Gribben & Kairbaan M. Hodivala-Dilke	2014-05-29	No
Nature	General Science	Biology: Three kNown unkNowns	http://ucelinks.cdlib.org:8888/sfx_local?url_ver=Z39.88-2004&rfr_id=info%3Asid%2Fucla.worldcat.org%3Aworldcat&rft_val_fmt=info%3Aofi%2Ffmt%3Akev%3Amtx%3Ajournal&rft.genre=article&rft.genre=article&rft_id=info%3Aoclcnum%2F5585374352&rft_id=urn%3AISSN%3A0028-0836&rft_id=info%3Adoi%2Fhttp%3A%2F%2Fdx.doi.org%2F10.1038%2F509S69a&rft.aulast=Bourzac&rft.aufirst=K&rft.atitle=Biology%3A+Three+kNown+unkNow…	Katherine Bourzac	2014-05-29	Yes	Emerge, Develop
Nature	General Science	The evolutionary history of lethal metastatic prostate cancer	http://ucelinks.cdlib.org:8888/sfx_local?url_ver=Z39.88-2004&rfr_id=info%3Asid%2Fucla.worldcat.org%3Aworldcat&rft_val_fmt=info%3Aofi%2Ffmt%3Akev%3Amtx%3Ajournal&rft.genre=article&rft.genre=article&rft_id=info%3Aoclcnum%2F5811255040&rft_id=urn%3AISSN%3A0028-0836&rft_id=info%3Adoi%2Fhttp%3A%2F%2Fdx.doi.org%2F10.1038%2Fnature14347&rft.aulast=Gundem&rft.aufirst=G&rft.atitle=The+evolutionary+history+o…	Gunes Gundem, Peter Van Loo, Barbara Kremeyer, Ludmil B. Alexandrov, Jose M. C. Tubio, Elli Papaemmanuil, Daniel S. Brewer, Heini M. L. Kallio, Gunilla Högnäs, Matti Annala, Kati Kivinummi, Victoria Goody, Calli Latimer, Sarah O'Meara, Kevin J. Dawson, William Isaacs, Michael R. Emmert-Buck, Matti Nykter, Christopher Foster, Zsofia Kote-Jarai, Douglas Easton, Hayley C. Whitaker, ICGC Prostate UK …	2014-08-30	Yes	Develop, Acquire, Mutate
Nature	General Science	A spatial model predicts that dispersal and cell turNover limit intratumour heterogeneity	http://ucelinks.cdlib.org:8888/sfx_local?url_ver=Z39.88-2004&rfr_id=info%3Asid%2Fucla.worldcat.org%3Aworldcat&rft_val_fmt=info%3Aofi%2Ffmt%3Akev%3Amtx%3Ajournal&rft.genre=article&rft.genre=article&rft_id=info%3Aoclcnum%2F5881899488&rft_id=urn%3AISSN%3A0028-0836&rft_id=info%3Adoi%2Fhttp%3A%2F%2Fdx.doi.org%2F10.1038%2Fnature14971&rft.aulast=Waclaw&rft.aufirst=B&rft.atitle=A+spatial+model+predicts+t…	Bartlomiej Waclaw, Ivana Bozic, Meredith E. Pittman, Ralph H. Hruban, Bert Vogelstein & Martin A. Nowak	2014-09-01	Yes	Develop, Mutate, Emerge, Acquire
Nature	General Science	Axitinib effectively inhibits BCR-ABL1(T315I) with a distinct binding conformation	http://ucelinks.cdlib.org:8888/sfx_local?url_ver=Z39.88-2004&rfr_id=info%3Asid%2Fucla.worldcat.org%3Aworldcat&rft_val_fmt=info%3Aofi%2Ffmt%3Akev%3Amtx%3Ajournal&rft.genre=article&rft.genre=article&rft_id=info%3Aoclcnum%2F5778626758&rft_id=urn%3AISSN%3A0028-0836&rft_id=info%3Adoi%2Fhttp%3A%2F%2Fdx.doi.org%2F10.1038%2Fnature14119&rft.aulast=Pemovska&rft.aufirst=T&rft.atitle=Axitinib+effectively+inh…	Tea Pemovska, Eric Johnson, Mika Kontro, Gretchen A. Repasky, Jeffrey Chen, Peter Wells, Ciarán N. Cronin, Michele McTigue, Olli Kallioniemi, Kimmo Porkka, Brion W. Murray & Krister Wennerberg	2014-11-26	No	Acquire, Mutate, Develop
Nature	General Science	Cancer: Resistance through repopulation	http://ucelinks.cdlib.org:8888/sfx_local?url_ver=Z39.88-2004&rfr_id=info%3Asid%2Fucla.worldcat.org%3Aworldcat&rft_val_fmt=info%3Aofi%2Ffmt%3Akev%3Amtx%3Ajournal&rft.genre=article&rft.genre=article&rft_id=info%3Aoclcnum%2F5726683233&rft_id=urn%3AISSN%3A0028-0836&rft_id=info%3Adoi%2Fhttp%3A%2F%2Fdx.doi.org%2F10.1038%2Fnature14075&rft.aulast=TanNock&rft.aufirst=IF&rft.atitle=Cancer%3A+Resistance+thr…	Ian F. TanNock	2015-01-08	No	Acquire
Nature	General Science	Blocking PGE2-induced tumour repopulation abrogates bladder cancer chemoresistance	http://ucelinks.cdlib.org:8888/sfx_local?url_ver=Z39.88-2004&rfr_id=info%3Asid%2Fucla.worldcat.org%3Aworldcat&rft_val_fmt=info%3Aofi%2Ffmt%3Akev%3Amtx%3Ajournal&rft.genre=article&rft.genre=article&rft_id=info%3Aoclcnum%2F5726670458&rft_id=urn%3AISSN%3A0028-0836&rft_id=info%3Adoi%2Fhttp%3A%2F%2Fdx.doi.org%2F10.1038%2Fnature14034&rft.aulast=Kurtova&rft.aufirst=AV&rft.atitle=Blocking+PGE2-induced+tu…	Antonina V. Kurtova, Jing Xiao, Qianxing Mo, Senthil Pazhanisamy, Ross KrasNow, Seth P. Lerner, Fengju Chen, Terrence T. Roh, Erica Lay, Philip Levy Ho & Keith Syson Chan	2015-01-08	No	Develop
Nature	General Science	ImmuNosuppressive plasma cells impede T-cell-dependent immuNogenic chemotherapy	http://ucelinks.cdlib.org:8888/sfx_local?url_ver=Z39.88-2004&rfr_id=info%3Asid%2Fucla.worldcat.org%3Aworldcat&rft_val_fmt=info%3Aofi%2Ffmt%3Akev%3Amtx%3Ajournal&rft.genre=article&rft.genre=article&rft_id=info%3Aoclcnum%2F5823852900&rft_id=urn%3AISSN%3A0028-0836&rft_id=info%3Adoi%2Fhttp%3A%2F%2Fdx.doi.org%2F10.1038%2Fnature14395&rft.aulast=Shalapour&rft.aufirst=S&rft.atitle=ImmuNosuppressive+plasm…	Shabnam Shalapour, Joan Font-Burgada, Giuseppe Di Caro, Zhenyu Zhong, Elsa Sanchez-Lopez, Debanjan Dhar, Gerald Willimsky, Massimo Ammirante, Amy Strasner, Donna E. Hansel, Christina Jamieson, Christopher J. Kane, Tobias Klatte, Peter Birner, Lukas Kenner & Michael Karin	2015-05-07	No	Acquire, Emerge
Nature	General Science	BET inhibitor resistance Emerges from leukaemia stem cells	http://ucelinks.cdlib.org:8888/sfx_local?url_ver=Z39.88-2004&rfr_id=info%3Asid%2Fucla.worldcat.org%3Aworldcat&rft_val_fmt=info%3Aofi%2Ffmt%3Akev%3Amtx%3Ajournal&rft.genre=article&rft.genre=article&rft_id=info%3Aoclcnum%2F5887006299&rft_id=urn%3AISSN%3A0028-0836&rft_id=info%3Adoi%2Fhttp%3A%2F%2Fdx.doi.org%2F10.1038%2Fnature14888&rft.aulast=Fong&rft.aufirst=CY&rft.atitle=BET+inhibitor+resistance+Em…	Chun Yew Fong, Omer Gilan, Enid Y. N. Lam, Alan F. Rubin, Sarah Ftouni, Dean Tyler, Kym Stanley, Devbarna Sinha, Paul Yeh, Jessica Morison, George Giotopoulos, Dave Lugo, Philip Jeffrey, Stanley Chun-Wei Lee, Christopher Carpenter, Richard Gregory, Robert G. Ramsay, Steven W. Lane, Omar Abdel-Wahab, Tony Kouzarides, Ricky W. Johnstone, Sarah-Jane Dawson, Brian J. P. Huntly, Rab K. Prinjha, Anthon…	2015-09-24	No	Emerge, Adapt
Nature	General Science	Transcriptional plasticity promotes primary and Acquired resistance to BET inhibition	http://ucelinks.cdlib.org:8888/sfx_local?url_ver=Z39.88-2004&rfr_id=info%3Asid%2Fucla.worldcat.org%3Aworldcat&rft_val_fmt=info%3Aofi%2Ffmt%3Akev%3Amtx%3Ajournal&rft.genre=article&rft.genre=article&rft_id=info%3Aoclcnum%2F5887002359&rft_id=urn%3AISSN%3A0028-0836&rft_id=info%3Adoi%2Fhttp%3A%2F%2Fdx.doi.org%2F10.1038%2Fnature14898&rft.aulast=Rathert&rft.aufirst=P&rft.atitle=Transcriptional+plasticit…	Philipp Rathert, Mareike Roth, Tobias Neumann, Felix Muerdter, Jae-Seok Roe, Matthias Muhar, Sumit Deswal, Sabine Cerny-Reiterer, Barbara Peter, Julian Jude, Thomas Hoffmann, Łukasz M. Boryń, Elin Axelsson, Norbert Schweifer, Ulrike Tontsch-Grunt, Lukas E. Dow, Davide Gianni, Mark Pearson, Peter Valent, Alexander Stark, Norbert Kraut, Christopher R. Vakoc & Johannes Zuber	2015-09-24	No	Acquire, Emerge, Adapt
Nature	General Science	Epithelial-to-mesenchymal transition is Not required for lung metastasis but contributes to chemoresistance	http://ucelinks.cdlib.org:8888/sfx_local?url_ver=Z39.88-2004&rfr_id=info%3Asid%2Fucla.worldcat.org%3Aworldcat&rft_val_fmt=info%3Aofi%2Ffmt%3Akev%3Amtx%3Ajournal&rft.genre=article&rft.genre=article&rft_id=info%3Aoclcnum%2F5926467677&rft_id=urn%3AISSN%3A0028-0836&rft_id=info%3Adoi%2Fhttp%3A%2F%2Fdx.doi.org%2F10.1038%2Fnature15748&rft.aulast=Fischer&rft.aufirst=KR&rft.atitle=Epithelial-to-mesenchyma…	Kari R. Fischer, Anna Durrans, Sharrell Lee, Jianting Sheng, Fuhai Li, Stephen T. C. Wong, Hyejin Choi, Tina El RaYes, Seongho Ryu, Juliane Troeger, Robert F. Schwabe, Linda T. Vahdat, Nasser K. Altorki, Vivek Mittal & Dingcheng Gao	2015-11-11	No	Develop, Emerge, Acquire
Nature	General Science	Response and resistance to BET bromodomain inhibitors in triple-negative breast cancer	http://ucelinks.cdlib.org:8888/sfx_local?url_ver=Z39.88-2004&rfr_id=info%3Asid%2Fucla.worldcat.org%3Aworldcat&rft_val_fmt=info%3Aofi%2Ffmt%3Akev%3Amtx%3Ajournal&rft.genre=article&rft.genre=article&rft_id=info%3Aoclcnum%2F5995073852&rft_id=urn%3AISSN%3A0028-0836&rft_id=info%3Adoi%2Fhttp%3A%2F%2Fdx.doi.org%2F10.1038%2Fnature16508&rft.aulast=Shu&rft.aufirst=S&rft.atitle=Response+and+resistance+to+BE…	Shaokun Shu, Charles Y. Lin, Housheng Hansen He, Robert M. Witwicki, Doris P. Tabassum, Justin M. Roberts, Michalina Janiszewska, Sung Jin Huh, Yi Liang, Jeremy Ryan, Ernest Doherty, Hisham Mohammed, Hao Guo, Daniel G. Stover, Muhammad B. Ekram, Guillermo Peluffo, Jonathan Brown, Clive D’Santos, Ian E. Krop, Deborah Dillon, Michael McKeown, Christopher Ott, Jun Qi, Min Ni, Prakash K. Rao et al.	2015-12-03	No	Acquire, Emerge, Adapt
Nature	General Science	Precision microbiome reconstitution restores bile acid mediated resistance to Clostridium difficile	http://ucelinks.cdlib.org:8888/sfx_local?url_ver=Z39.88-2004&rfr_id=info%3Asid%2Fucla.worldcat.org%3Aworldcat&rft_val_fmt=info%3Aofi%2Ffmt%3Akev%3Amtx%3Ajournal&rft.genre=article&rft.genre=article&rft_id=info%3Aoclcnum%2F5726667895&rft_id=urn%3AISSN%3A0028-0836&rft_id=info%3Adoi%2Fhttp%3A%2F%2Fdx.doi.org%2F10.1038%2Fnature13828&rft.aulast=Buffie&rft.aufirst=CG&rft.atitle=Precision+microbiome+reco…	Charlie G. Buffie, Vanni Bucci, Richard R. Stein, Peter T. McKenney, Lilan Ling, Asia Gobourne, Daniel No, Hui Liu, Melissa Kinnebrew, Agnes Viale, Eric Littmann, Marcel R. M. van den Brink, Robert R. Jenq, Ying Taur, Chris Sander, Justin R. Cross, Nora C. Toussaint, Joao B. Xavier & Eric G. Pamer	2015-12-08	No
Nature	General Science	Signalling thresholds and negative B-cell selection in acute lymphoblastic leukaemia	http://ucelinks.cdlib.org:8888/sfx_local?url_ver=Z39.88-2004&rfr_id=info%3Asid%2Fucla.worldcat.org%3Aworldcat&rft_val_fmt=info%3Aofi%2Ffmt%3Akev%3Amtx%3Ajournal&rft.genre=article&rft.genre=article&rft_id=info%3Aoclcnum%2F5829143527&rft_id=urn%3AISSN%3A0028-0836&rft_id=info%3Adoi%2Fhttp%3A%2F%2Fdx.doi.org%2F10.1038%2Fnature14231&rft.aulast=Chen&rft.aufirst=Z&rft.atitle=Signalling+thresholds+and+ne…	Zhengshan Chen, Seyedmehdi Shojaee, Maike Buchner, Huimin Geng, Jae Woong Lee, Lars Klemm, Björn Titz, Thomas G. Graeber, Eugene Park, Ying Xim Tan, Anne Satterthwaite, Elisabeth Paietta, Stephen P. Hunger, Cheryl L. Willman, Ari Melnick, MigNon L. Loh, Jae U. Jung, John E. Coligan, Silvia Bolland, Tak W. Mak, Andre Limnander, Hassan Jumaa, Michael Reth, Arthur Weiss, Clifford A. Lowell et al.	2015-12-13	No	Acquire
Nature	General Science	Prostate cancer: 4 big questions	http://ucelinks.cdlib.org:8888/sfx_local?url_ver=Z39.88-2004&rfr_id=info%3Asid%2Fucla.worldcat.org%3Aworldcat&rft_val_fmt=info%3Aofi%2Ffmt%3Akev%3Amtx%3Ajournal&rft.genre=article&rft.genre=article&rft_id=info%3Aoclcnum%2F5981974958&rft_id=urn%3AISSN%3A0028-0836&rft_id=info%3Adoi%2Fhttp%3A%2F%2Fdx.doi.org%2F10.1038%2F528S137a&rft.aulast=Hodson&rft.aufirst=R&rft.atitle=Prostate+cancer%3A+4+big+ques…	Richard Hodson	2015-12-17	No
Plos Biology	General Science	Treatment of Terminal Peritoneal CarciNomatosis by a Transducible p53-Activating Peptide	http://journals.plos.org/plosbiology/article?id=10.1371/journal.pbio.0020036	Eric L Snyder, Bryan R Meade, Cheryl C Saenz, Steven F Dowdy	2004-02-17	No	Emerge, Acquire
Plos Biology	General Science	Adaptive Amplification and Point Mutation Are Independent Mechanisms: Evidence for Various Stress-Inducible Mutation Mechanisms	http://journals.plos.org/plosbiology/article?id=10.1371/journal.pbio.0020399	P. J Hastings , Andrew Slack, Joseph F PetrosiNo, Susan M Rosenberg	2004-11-23	Yes
Plos Biology	General Science	A Src-Like Inactive Conformation in the Abl Tyrosine Kinase Domain	http://journals.plos.org/plosbiology/article?id=10.1371/journal.pbio.0040144	Nicholas M Levinson , Olga Kuchment , Kui Shen, Matthew A Young, Michael Koldobskiy, Martin Karplus, Philip A Cole, John Kuriyan	2006-05-02	No	Mutate
Plos Biology	General Science	Conformational Variations of a Key Enzyme Offer Clues to Cancer-Drug Resistance	http://journals.plos.org/plosbiology/article?id=10.1371/journal.pbio.0040166	Mary Hoff	2006-05-02	No	Mutate
Plos Biology	General Science	Base Excision by Thymine DNA Glycosylase Mediates DNA-Directed Cytotoxicity of 5-Fluorouracil	http://journals.plos.org/plosbiology/article?id=10.1371/journal.pbio.1000091	Christophe Kunz, Frauke Focke, Yusuke Saito, David Schuermann, Teresa Lettieri, Jim Selfridge, Primo Schär	2009-04-28	No	Develop, Mutate
Plos Biology	General Science	Irradiation Selects for p53-Deficient Hematopoietic Progenitors	http://journals.plos.org/plosbiology/article?id=10.1371/journal.pbio.1000324	Andriy Marusyk, Christopher C. Porter, Vadym Zaberezhnyy, James DeGregori	2010-03-02	Yes	Mutate, Adapt
Plos Biology	General Science	HER2 Phosphorylation Is Maintained by a PKB Negative Feedback Loop in Response to Anti-HER2 Herceptin in Breast Cancer	http://journals.plos.org/plosbiology/article?id=10.1371/journal.pbio.1000563	Merel Gijsen, Peter King, Tim Perera, Peter J. Parker, Adrian L. Harris, Banafshé Larijani, Anthony Kong	2010-12-21	No	Develop, Acquire
Plos Biology	General Science	Nonheritable Cellular Variability Accelerates the Evolutionary Processes of Cancer	http://journals.plos.org/plosbiology/article?id=10.1371/journal.pbio.1001296	Steven A. Frank, Marsha Rich Rosner	2012-04-03	Yes	Adapt, Develop, Emerge, Mutate, Acquire
Plos Biology	General Science	ELF5 Suppresses Estrogen Sensitivity and Underpins the Acquisition of Antiestrogen Resistance in Luminal Breast Cancer	http://journals.plos.org/plosbiology/article?id=10.1371/journal.pbio.1001461	Maria Kalyuga, David Gallego-Ortega, Heather J. Lee, Daniel L. Roden, Mark J. Cowley, C. Elizabeth Caldon, Andrew Stone, Stephanie L. Allerdice, Fatima Valdes-Mora, Rosalind Launchbury, Aaron L. Statham, Nicola Armstrong, M. Chehani Alles, Adelaide Young, Andrea Egger, Wendy Au, Catherine L. Piggin, Cara J. Evans, Anita Ledger, Tilman Brummer, Samantha R. Oakes, Warren Kaplan, Julia M. W. Gee, Ro…	2012-12-27	No	Develop
Plos Biology	General Science	Tracking GeNomic Cancer Evolution for Precision Medicine: The Lung TRACERx Study	http://journals.plos.org/plosbiology/article?id=10.1371/journal.pbio.1001906	Mariam Jamal-Hanjani, Alan Hackshaw, Yenting Ngai, Jacqueline Shaw, Caroline Dive, Sergio Quezada, Gary Middleton, Elza de Bruin, John Le Quesne, Seema Shafi, Mary Falzon, Stuart Horswell, Fiona Blackhall, Iftekhar Khan, Sam Janes, Marianne Nicolson, David Lawrence, Martin Forster, Dean Fennell, Siow-Ming Lee, Jason Lester, Keith Kerr, Salli Muller, Natasha Iles, Sean Smith, Nirupa Murugaesu, Ric…	2014-07-08	Yes	Adapt, Acquire, Emerge, Mutate
Plos Biology	General Science	De-Differentiation Confers Multidrug Resistance Via NoncaNonical PERK-Nrf2 Signaling	http://journals.plos.org/plosbiology/article?id=10.1371/journal.pbio.1001945	Catherine A. Del Vecchio, Yuxiong Feng, Ethan S. Sokol, Erik J. Tillman, Sandhya Sanduja, Ferenc Reinhardt, Piyush B. Gupta	2014-09-09	No	Develop, Acquire, Mutate
Plos Biology	General Science	Metformin Antagonizes Cancer Cell Proliferation by Suppressing Mitochondrial-Dependent Biosynthesis	http://journals.plos.org/plosbiology/article?id=10.1371/journal.pbio.1002309	Takla Griss, Emma E. Vincent, Robert Egnatchik, Jocelyn Chen, Eric H. Ma, Brandon Faubert, BeNoit Viollet, Ralph J. DeBerardinis, Russell G. Jones	2015-12-01	No	Adapt, Mutate
Plos Biology	General Science	ELF5 Drives Lung Metastasis in Luminal Breast Cancer through Recruitment of Gr1+ CD11b+ Myeloid-Derived Suppressor Cells	http://journals.plos.org/plosbiology/article?id=10.1371/journal.pbio.1002330	David Gallego-Ortega, Anita Ledger, Daniel L. Roden, Andrew M. K. Law, Astrid Magenau, Zoya Kikhtyak, Christina Cho, Stephanie L. Allerdice, Heather J. Lee, Fatima Valdes-Mora, David Herrmann, Robert Salomon, Adelaide I. J. Young, Brian Y. Lee, C. Marcelo Sergio, Warren Kaplan, Catherine Piggin, James R. W. Conway, Brian RabiNovich, Ewan K. A. Millar, Samantha R. Oakes, Tatyana ChtaNova, Alexande…	2015-12-30	No	Develop, Acquire
PNAS	General Science	Correlation of double-minute chromosomes with unstable multidrug cross-resistance in uptake mutants of neuroblastoma cells	http://www.pnas.org/content/78/6/3654.full.pdf?sid=9ca0089b-3889-40d0-be57-c83b36e43a02	FRED BASKIN, ROGER N. ROSENBERG, AND VAITHILINGHAM DEV	1981-03-02	No	Emerge
PNAS	General Science	Development of methotrexate resistance in a human squamous cell carciNoma of the head and neck in culture	http://www.pnas.org/content/81/9/2873.full.pdf?sid=7f709bf5-87d4-4bf3-af35-621813522f5c	Emil Frei III et al.	1984-01-03	No	Develop
PNAS	General Science	Phorbol esters induce multidrug resistance in human breast cancer cells	http://www.pnas.org/content/85/2/582.full.pdf?sid=fddd818d-928d-45e0-ab8e-e3202d3d3abb	Robert L Fine, Jitendra Patel, and Bruce A Chabner	1987-07-09	No
PNAS	General Science	Amplification and increased expression of alpha class glutathione S-transferase-encoding genes associated with resistance to nitrogen mustards	http://www.pnas.org/content/85/22/8511.full.pdf?sid=5d3cc809-6384-46d6-a8ae-d221c54c18d7	Alex D Lewis et al.	1988-07-20	Yes	Acquire
PNAS	General Science	Detection of P-glycoprotein isoforms by gene-specific moNoclonal antibodies	http://www.pnas.org/content/87/1/152.full.pdf?sid=d129d48c-2201-4df0-a479-d22835a15470	Elias Georges et al.	1989-08-31	No	Develop
PNAS	General Science	Functional expression of human mdr1 in the yeast Saccharomyces cerevisiae	http://www.pnas.org/content/89/6/2302.full.pdf?sid=202ec981-94f7-474a-aa88-1c86eae0dc35	Karl Kuchler and Jeremy Thorner	1991-08-19	No	Develop
PNAS	General Science	Explaining the high mutation rates of cancer cells to drug and multidrug resistance by chromosome reassortments that are catalyzed by aneuploidy	http://www.pnas.org/content/97/26/14295.full?sid=2a98e291-b0be-4ef5-b037-00bb6e49a355	Peter Duesberg, Reinhard Stindl, and Ruediger Hehlmann	2000-10-17	No	Emerge, Mutate
PNAS	General Science	Origin of multidrug resistance in cells with and without multidrug resistance genes: Chromosome reassortments catalyzed by aneuploidy	http://www.pnas.org/content/98/20/11283.full?sid=afccba65-0f17-4954-b012-7af04b5b4096	Peter Duesberg, Reinhard Stindl, and Ruediger Hehlmann	2001-07-30	Yes	Develop, Acquire, Mutate, Emerge
PNAS	General Science	A surface on the androgen receptor that allosterically regulates coactivator binding	http://www.pnas.org/content/104/41/16074.full?sid=6d630e24-ec7e-42c6-bf90-0932cc4ae5f7	Eva Estebanez-Perpina et al.	2007-08-24	No	Develop
PNAS	General Science	Overcoming retiNoic acid-resistance of mammary carciNomas by diverting retiNoic acid from PPARβ/δ to RAR	http://www.pnas.org/content/105/21/7546.full?sid=c078e817-8db9-445a-85df-30ab38a60074	Thaddeus T. Schug et al	2008-03-28	No	Develop, Acquire
PNAS	General Science	15-Hydroxyprostaglandin dehydrogenase inactivation as a mechanism of resistance to celecoxib chemoprevention of colon tumors	http://www.pnas.org/content/106/23/9409.full?sid=08cad4f4-dad9-4d65-9576-aab9a3844138	Min Yan et al.	2009-04-22	No	Acquire
PNAS	General Science	Overcoming cancer cell resistance to Smac mimetic induced apoptosis by modulating cIAP-2 expression	http://www.pnas.org/content/107/26/11936.full?sid=b8c209ed-4c5a-442f-9bed-b3abd5b83563	Sean L. Petersen et al	2010-04-28	No	Develop, Acquire
PNAS	General Science	Resistance to discodermolide, a microtubule-stabilizing agent and senescence inducer, is 4E-BP1–dependent	http://www.pnas.org/content/108/1/391.full?sid=646ae827-ed17-4b72-b83c-077c539dd730	Suzan K Chao et al.	2010-11-16	No	Develop, Emerge
PNAS	General Science	Seventeen-gene signature from enriched Her2/Neu mammary tumor-initiating cells predicts clinical outcome for human HER2+:ERα− breast cancer	http://www.pnas.org/content/109/15/5832.full?sid=1b171204-0455-4ef8-923d-e0428fe11a18	Jeff C. Liu et al	2012-03-01	No	Emerge
PNAS	General Science	Hedgehog pathway inhibitor saridegib (IPI-926) increases lifespan in a mouse medulloblastoma model	http://www.pnas.org/content/109/20/7859.full?sid=e51d8253-9e90-4f32-9839-eba888552fea	Michelle J Lee et al.	2012-04-04	No	Develop, Emerge, Acquire
PNAS	General Science	Enhancing tumor cell response to chemotherapy through naNoparticle-mediated codelivery of siRNA and cisplatin prodrug	http://www.pnas.org/content/110/46/18638.full?sid=5713de86-69fa-415e-9a54-587060347adf	Xiayang Xu et al.	2013-09-14	No	Develop, Emerge, Acquire
PNAS	General Science	Structural basis for KIT receptor tyrosine kinase inhibition by antibodies targeting the D4 membrane-proximal region	http://www.pnas.org/content/110/44/17832.full?sid=e68ea1cd-ffb4-4f08-bbec-666745c4cdf4	Andrey V. Reshetnyak et al.	2013-09-19	No	Develop
PNAS	General Science	Essential role for TrpC5-containing extracellular vesicles in breast cancer with chemotherapeutic resistance	http://www.pnas.org/content/111/17/6389.full?sid=5d96fe31-29c2-4a41-98c2-81987cbb4924	Xin Ma et al.	2014-03-19	No	Develop, Acquire
PNAS	General Science	Addiction to multiple oncogenes can be exploited to prevent the Emergence of therapeutic resistance	http://www.pnas.org/content/111/32/E3316.full?sid=b78d507b-2816-4fa0-b678-ef72a2a068d7	Peter S Choi, Yulin Li, and Dean W Felsher	2014-07-02	No	Develop, Emerge, Acquire
PNAS	General Science	Long-range enhancer activity determines Myc sensitivity to Notch inhibitors in T cell leukemia	http://www.pnas.org/content/111/46/E4946.full?sid=73056fc4-775e-420b-9045-ee0ba988c6d3	Yumi Yashiro-Ohtani et al	2014-09-30	No	Emerge
Science	General Science	Role of the Glutathione Redox Cycle in Acquired and de Novo Multidrug Resistance	http://www.jstor.org/stable/pdf/1701278.pdf	Robert A. Kramer, Jehane Zakher and George Kim	1988-05-19	No	Acquire, Develop
Science	General Science	Overexpression of metallothionein confers resistance to anticancer drugs.	http://www.jstor.org/stable/pdf/1702282.pdf	Susan L. Kelley, Alakananda Basu, Beverly A. Teicher, Miles P. Hacker, Dean H. Hamer and John S. Lazo	1988-09-30	No	Develop, Acquire
Science	General Science	Suppression of Gene Amplification in Human Cell Hybrids	http://www.jstor.org/stable/pdf/2876403.pdf	Thea D. Tlsty, Alicia White and Janet Sanchez	1992-03-13	No
Science	General Science	Overexpression of a Transporter Gene in a Multidrug-Resistant Human Lung Cancer Cell Line	http://www.jstor.org/stable/pdf/2882074.pdf?_=1463683806398	S. P. C. Cole, G. Bhardwaj, J. H. Gerlach, J. E. Mackie, C. E. Grant, K. C. Almquist, A. J. Stewart, E. U. Kurz, A. M. V. Duncan and R. G. Deeley	1992-12-04	No	Acquire
Science	General Science	Role of BAX in the Apoptotic Response to Anticancer Agents	http://ucelinks.cdlib.org:8888/sfx_local?url_ver=Z39.88-2004&rfr_id=info%3Asid%2Fucla.worldcat.org%3Aworldcat&rft_val_fmt=info%3Aofi%2Ffmt%3Akev%3Amtx%3Ajournal&rft.genre=article&rft.genre=article&rft_id=info%3Aoclcnum%2F121289175&rft_id=urn%3AISSN%3A0036-8075&rft.aulast=Zhang&rft.aufirst=L&rft.atitle=Role+of+BAX+in+the+apoptotic+response+to+anticancer+agents.&rft.jtitle=Science+%28New+York%2C+N.…	Lin Zhang, Jian Yu, Ben Ho Park, Kenneth W. Kinzler, Bert Vogelstein*	2000-11-03	No	Mutate, Develop
Science	General Science	Tumor Response to Radiotherapy Regulated by Endothelial Cell Apoptosis	http://ucelinks.cdlib.org:8888/sfx_local?url_ver=Z39.88-2004&rfr_id=info%3Asid%2Fucla.worldcat.org%3Aworldcat&rft_val_fmt=info%3Aofi%2Ffmt%3Akev%3Amtx%3Ajournal&rft.genre=article&rft.genre=article&rft_id=info%3Aoclcnum%2F110732852&rft_id=urn%3AISSN%3A0036-8075&rft.aulast=Garcia-Barros&rft.aufirst=M&rft.atitle=Tumor+response+to+radiotherapy+regulated+by+endothelial+cell+apoptosis.&rft.jtitle=Scien…	Monica Garcia-Barros1, Francois Paris1, Carlos Cordon-Cardo2, David Lyden3, Shahin Rafii5, Adriana Haimovitz-Friedman4, Zvi Fuks4,*, Richard Kolesnick1,*,†	2003-05-16	No
Science	General Science	An Equivalence Principle for the Incorporation of Favorable Mutations in Asexual Populations	http://ucelinks.cdlib.org:8888/sfx_local?url_ver=Z39.88-2004&rfr_id=info%3Asid%2Fucla.worldcat.org%3Aworldcat&rft_val_fmt=info%3Aofi%2Ffmt%3Akev%3Amtx%3Ajournal&rft.genre=article&rft.genre=article&rft_id=info%3Aoclcnum%2F108747635&rft_id=urn%3AISSN%3A0036-8075&rft.aulast=Hegreness&rft.aufirst=M&rft.atitle=An+equivalence+principle+for+the+incorporation+of+favorable+mutations+in+asexual+populations…	Matthew Hegreness1,2,*, Noam Shoresh1,*, Daniel Hartl2, Roy Kishony1,3,†	2006-03-17	Yes	Develop
Science	General Science	Targeting Tyrosine Kinases in Cancer: The Second Wave	http://ucelinks.cdlib.org:8888/sfx_local?url_ver=Z39.88-2004&rfr_id=info%3Asid%2Fucla.worldcat.org%3Aworldcat&rft_val_fmt=info%3Aofi%2Ffmt%3Akev%3Amtx%3Ajournal&rft.genre=article&rft.genre=article&rft_id=info%3Aoclcnum%2F109550619&rft_id=urn%3AISSN%3A0036-8075&rft.aulast=Baselga&rft.aufirst=J&rft.atitle=Targeting+tyrosine+kinases+in+cancer%3A+the+second+wave.&rft.jtitle=Science+%28New+York%2C+N.Y…	Jose Baselga	2006-05-26	No	Acquire, Develop, Mutate
Science	General Science	MET Amplification Leads to Gefitinib Resistance in Lung Cancer by Activating ERBB3 Signaling	http://ucelinks.cdlib.org:8888/sfx_local?url_ver=Z39.88-2004&rfr_id=info%3Asid%2Fucla.worldcat.org%3Aworldcat&rft_val_fmt=info%3Aofi%2Ffmt%3Akev%3Amtx%3Ajournal&rft.genre=article&rft.genre=article&rft_id=info%3Aoclcnum%2F132675431&rft_id=urn%3AISSN%3A0036-8075&rft.aulast=Engelman&rft.aufirst=JA&rft.atitle=MET+amplification+leads+to+gefitinib+resistance+in+lung+cancer+by+activating+ERBB3+signaling…	Jeffrey A. Engelman1,2,3, Kreshnik Zejnullahu4,5, Tetsuya Mitsudomi6, Youngchul Song2,3, Courtney Hyland7, Joon Oh Park4,5, Neal Lindeman7, Christopher-Michael Gale3, Xiaojun Zhao5, James Christensen8, Takayuki Kosaka6, Alison J. Holmes4,5, Andrew M. Rogers5, Federico Cappuzzo9, Tony Mok10, Charles Lee7, Bruce E. Johnson4,5, Lewis C. Cantley2,3, Pasi A. Jänne4,5,*	2007-05-18	No	Develop
Science	General Science	New Way to Target Hormone Receptor Thwarts Prostate Cancer	http://ucelinks.cdlib.org:8888/sfx_local?url_ver=Z39.88-2004&rfr_id=info%3Asid%2Fucla.worldcat.org%3Aworldcat&rft_val_fmt=info%3Aofi%2Ffmt%3Akev%3Amtx%3Ajournal&rft.genre=article&rft.genre=article&rft_id=info%3Aoclcnum%2F318257608&rft_id=urn%3AISSN%3A0036-8075&rft_id=info%3Adoi%2Fhttp%3A%2F%2Fdx.doi.org%2F10.1126%2Fscience.324.5924.165a&rft.aulast=Kaiser&rft.aufirst=J&rft.atitle=Drug+Development.…	Jocelyn Kaiser	2009-04-10	No
Science	General Science	Development of a Second-Generation Antiandrogen for Treatment of Advanced Prostate Cancer	http://ucelinks.cdlib.org:8888/sfx_local?url_ver=Z39.88-2004&rfr_id=info%3Asid%2Fucla.worldcat.org%3Aworldcat&rft_val_fmt=info%3Aofi%2Ffmt%3Akev%3Amtx%3Ajournal&rft.genre=article&rft.genre=article&rft_id=info%3Aoclcnum%2F5790797228&rft_id=urn%3AISSN%3A0036-8075&rft.aulast=Tran&rft.aufirst=Chris&rft.atitle=Development+of+a+Second-Generation+Antiandrogen+for+Treatment+of+Advanced+Prostate+Cancer&rf…	Chris Tran1,*, Samedy Ouk5,*, Nicola J. Clegg1, Yu Chen1,3, Philip A. Watson1, Vivek Arora1, John Wongvipat1, Peter M. Smith-Jones2, Dongwon Yoo5, Andrew Kwon1, Teresa Wasielewska1, Derek Welsbie6, Charlie Degui Chen6,†, Celestia S. HigaNo7, Tomasz M. Beer8, David T. Hung9, Howard I. Scher3, Michael E. Jung5,‡, Charles L. Sawyers1,4,‡	2009-05-08	No	Develop, Acquire
Science	General Science	Disrupting Hedgehog May Reverse Advanced Cancer, If Only Temporarily	http://ucelinks.cdlib.org:8888/sfx_local?url_ver=Z39.88-2004&rfr_id=info%3Asid%2Fucla.worldcat.org%3Aworldcat&rft_val_fmt=info%3Aofi%2Ffmt%3Akev%3Amtx%3Ajournal&rft.genre=article&rft.genre=article&rft_id=info%3Aoclcnum%2F435940852&rft_id=urn%3AISSN%3A0036-8075&rft_id=info%3Adoi%2Fhttp%3A%2F%2Fdx.doi.org%2F10.1126%2Fscience.325_1188&rft.aulast=Kean&rft.aufirst=S&rft.atitle=Medicine.+Disrupting+Hed…	Sam Kean	2009-09-04	No	Develop
Science	General Science	Smoothened Mutation Confers Resistance to a Hedgehog Pathway Inhibitor in Medulloblastoma	http://ucelinks.cdlib.org:8888/sfx_local?url_ver=Z39.88-2004&rfr_id=info%3Asid%2Fucla.worldcat.org%3Aworldcat&rft_val_fmt=info%3Aofi%2Ffmt%3Akev%3Amtx%3Ajournal&rft.genre=article&rft.genre=article&rft_id=info%3Aoclcnum%2F465075424&rft_id=urn%3AISSN%3A0036-8075&rft_id=info%3Adoi%2Fhttp%3A%2F%2Fdx.doi.org%2F10.1126%2Fscience.1179386&rft.aulast=Yauch&rft.aufirst=RL&rft.atitle=Smoothened+mutation+con…	Robert L. Yauch1, Gerrit J. P. Dijkgraaf1, BruNo Alicke1, Thomas Januario1, Christina P. Ahn1, Thomas Holcomb1, Kanan Pujara1, Jeremy Stinson1, Christopher A. Callahan1, Tracy Tang1, J. Fernando Bazan1, Zhengyan Kan1, Somasekar Seshagiri1, Christine L. Hann2, Stephen E. Gould1, Jennifer A. Low1, Charles M. Rudin2, Frederic J. de Sauvage1,*	2009-10-23	No	Acquire, Mutate
Science	General Science	Structural Basis of Type II Topoisomerase Inhibition by the Anticancer Drug Etoposide	http://ucelinks.cdlib.org:8888/sfx_local?url_ver=Z39.88-2004&rfr_id=info%3Asid%2Fucla.worldcat.org%3Aworldcat&rft_val_fmt=info%3Aofi%2Ffmt%3Akev%3Amtx%3Ajournal&rft.genre=article&rft.genre=article&rft_id=info%3Aoclcnum%2F742265592&rft_id=urn%3AISSN%3A0036-8075&rft_id=info%3Adoi%2Fhttp%3A%2F%2Fdx.doi.org%2F10.1126%2Fscience.1204117&rft.aulast=Wu&rft.aufirst=CC&rft.atitle=Structural+basis+of+type+I…	Chyuan-Chuan Wu1, Tsai-Kun Li2,3, Lynn Farh4, Li-Ying Lin1,5, Te-Sheng Lin1,5, Yu-Jen Yu1, Tien-Jui Yen1, Chia-Wang Chiang1,5, Nei-Li Chan1,5,*	2011-07-22	No	Mutate
Science	General Science	Clinical Resistance to STI-571 Cancer Therapy Caused by BCR-ABL Gene Mutation or Amplification	http://ucelinks.cdlib.org:8888/sfx_local?url_ver=Z39.88-2004&rfr_id=info%3Asid%2Fucla.worldcat.org%3Aworldcat&rft_val_fmt=info%3Aofi%2Ffmt%3Akev%3Amtx%3Ajournal&rft.genre=article&rft.genre=article&rft_id=info%3Aoclcnum%2F121000583&rft_id=urn%3AISSN%3A0036-8075&rft.aulast=Gorre&rft.aufirst=ME&rft.atitle=Clinical+resistance+to+STI-571+cancer+therapy+caused+by+BCR-ABL+gene+mutation+or+amplification.…	Mercedes E. Gorre1,3, Mansoor Mohammed2, Katharine Ellwood1, Nicholas Hsu1, Ron Paquette1, P. Nagesh Rao2, Charles L. Sawyers	2011-08-03	No	Develop
Science	General Science	Cancer and Telomeres—An ALTernative to Telomerase	http://ucelinks.cdlib.org:8888/sfx_local?url_ver=Z39.88-2004&rfr_id=info%3Asid%2Fucla.worldcat.org%3Aworldcat&rft_val_fmt=info%3Aofi%2Ffmt%3Akev%3Amtx%3Ajournal&rft.genre=article&rft.genre=article&rft_id=info%3Aoclcnum%2F795660299&rft_id=urn%3AISSN%3A0036-8075&rft_id=info%3Adoi%2Fhttp%3A%2F%2Fdx.doi.org%2F10.1126%2Fscience.1222394&rft.aulast=Shay&rft.aufirst=JW&rft.atitle=Cancer.+Cancer+and+telom…	Jerry W. Shay1, Roger R. Reddel2, Woodring E. Wright1	2012-06-15	No	Develop
Science	General Science	Why Some Leukemia Cells Resist STI-571	http://ucelinks.cdlib.org:8888/sfx_local?url_ver=Z39.88-2004&rfr_id=info%3Asid%2Fucla.worldcat.org%3Aworldcat&rft_val_fmt=info%3Aofi%2Ffmt%3Akev%3Amtx%3Ajournal&rft.genre=article&rft.genre=article&rft_id=info%3Aoclcnum%2F120255654&rft_id=urn%3AISSN%3A0036-8075&rft.aulast=Marx&rft.aufirst=J&rft.atitle=Cancer+research.+Why+some+leukemia+cells+resist+STI-571.&rft.jtitle=Science+%28New+York%2C+N.Y.%2…	Jean Marx	2012-06-22	No
Science	General Science	Variable Clonal Repopulation Dynamics Influence Chemotherapy Response in Colorectal Cancer	http://ucelinks.cdlib.org:8888/sfx_local?url_ver=Z39.88-2004&rfr_id=info%3Asid%2Fucla.worldcat.org%3Aworldcat&rft_val_fmt=info%3Aofi%2Ffmt%3Akev%3Amtx%3Ajournal&rft.genre=article&rft.genre=article&rft_id=info%3Aoclcnum%2F826470604&rft_id=urn%3AISSN%3A0036-8075&rft_id=info%3Adoi%2Fhttp%3A%2F%2Fdx.doi.org%2F10.1126%2Fscience.1227670&rft.aulast=Kreso&rft.aufirst=A&rft.atitle=Variable+clonal+repopula…	Antonija Kreso1,2,*, Catherine A. O'Brien1,3,*, Peter van Galen1, Olga I. Gan1, Faiyaz Notta1,2, Andrew M. K. Brown4, Karen Ng4, Jing Ma5, ErNo Wienholds1, Cyrille Dunant6, Aaron Pollett7, Steven Gallinger8, John McPherson4, Charles G. Mullighan5, Darryl Shibata9, John E. Dick1,2,†	2013-02-01	No	Mutate, Acquire
Science	General Science	Monitoring Drug Target Engagement in Cells and Tissues Using the Cellular Thermal Shift Assay	http://ucelinks.cdlib.org:8888/sfx_local?url_ver=Z39.88-2004&rfr_id=info%3Asid%2Fucla.worldcat.org%3Aworldcat&rft_val_fmt=info%3Aofi%2Ffmt%3Akev%3Amtx%3Ajournal&rft.genre=article&rft.genre=article&rft_id=info%3Aoclcnum%2F851968298&rft_id=urn%3AISSN%3A0036-8075&rft.aulast=Martinez&rft.aufirst=Molina&rft.atitle=Monitoring+drug+target+engagement+in+cells+and+tissues+using+the+cellular+thermal+shift+…	Daniel Martinez Molina et al.	2013-07-05	No	Acquire
Science	General Science	Targeted Therapy Resistance Mediated by Dynamic Regulation of Extrachromosomal Mutant EGFR DNA	http://ucelinks.cdlib.org:8888/sfx_local?url_ver=Z39.88-2004&rfr_id=info%3Asid%2Fucla.worldcat.org%3Aworldcat&rft_val_fmt=info%3Aofi%2Ffmt%3Akev%3Amtx%3Ajournal&rft.genre=article&rft.genre=article&rft_id=info%3Aoclcnum%2F5534511545&rft_id=urn%3AISSN%3A0036-8075&rft.aulast=Nathanson&rft.aufirst=DA&rft.atitle=Targeted+therapy+resistance+mediated+by+dynamic+regulation+of+extrachromosomal+mutant+EGFR…	David A. Nathanson et al.	2014-01-03	No	Develop
Science	General Science	Lenalidomide Causes Selective Degradation of IKZF1 and IKZF3 in Multiple Myeloma Cells	http://ucelinks.cdlib.org:8888/sfx_local?url_ver=Z39.88-2004&rfr_id=info%3Asid%2Fucla.worldcat.org%3Aworldcat&rft_val_fmt=info%3Aofi%2Ffmt%3Akev%3Amtx%3Ajournal&rft.genre=article&rft.genre=article&rft_id=info%3Aoclcnum%2F5534254550&rft_id=urn%3AISSN%3A0036-8075&rft_id=info%3Adoi%2Fhttp%3A%2F%2Fdx.doi.org%2F10.1126%2Fscience.1244851&rft.aulast=Krönke&rft.aufirst=J&rft.atitle=Lenalidomide+causes+se…	Jan Krönke1, Namrata D. Udeshi2, Anupama Narla1, Peter Grauman1, Slater N. Hurst1, Marie McConkey1, Tanya Svinkina2, Dirk Heckl1, Eamon Comer2, Xiaoyu Li2, Christie Ciarlo2, Emily Hartman2, Nikhil Munshi3, Monica ScheNone2, Stuart L. Schreiber2, Steven A. Carr2, Benjamin L. Ebert1,2,*	2014-01-17	No	Mutate
Science	General Science	The melaNoma revolution: From UV carciNogenesis to a new era in therapeutics	http://ucelinks.cdlib.org:8888/sfx_local?url_ver=Z39.88-2004&rfr_id=info%3Asid%2Fucla.worldcat.org%3Aworldcat&rft_val_fmt=info%3Aofi%2Ffmt%3Akev%3Amtx%3Ajournal&rft.genre=article&rft.genre=article&rft_id=info%3Aoclcnum%2F5701520598&rft_id=urn%3AISSN%3A0036-8075&rft_id=info%3Adoi%2Fhttp%3A%2F%2Fdx.doi.org%2F10.1126%2Fscience.1253735&rft.aulast=Lo&rft.aufirst=JA&rft.atitle=The+melaNoma+revolution%3…	Jennifer A. Lo, David E. Fisher*	2014-11-21	Yes	Emerge, Acquire
Science	General Science	GeNome-Scale CRISPR-Cas9 KNockout Screening in Human Cells	http://ucelinks.cdlib.org:8888/sfx_local?url_ver=Z39.88-2004&rfr_id=info%3Asid%2Fucla.worldcat.org%3Aworldcat&rft_val_fmt=info%3Aofi%2Ffmt%3Akev%3Amtx%3Ajournal&rft.genre=article&rft.genre=article&rft_id=info%3Aoclcnum%2F5534511547&rft_id=urn%3AISSN%3A0036-8075&rft_id=info%3Adoi%2Fhttp%3A%2F%2Fdx.doi.org%2F10.1126%2Fscience.1247005&rft.aulast=Shalem&rft.aufirst=O&rft.atitle=GeNome-scale+CRISPR-Ca…	Ophir Shalem1,2,*, Neville E. Sanjana1,2,*, Ella Hartenian1, Xi Shi1,3, David A. Scott1,2, Tarjei S. Mikkelsen1, Dirk Heckl4, Benjamin L. Ebert4, David E. Root1, John G. Doench1, Feng Zhang1,2,†	2014-12-02	No	Acquire
Science	General Science	Patient-derived models of Acquired resistance can identify effective drug combinations for cancer	http://ucelinks.cdlib.org:8888/sfx_local?url_ver=Z39.88-2004&rfr_id=info%3Asid%2Fucla.worldcat.org%3Aworldcat&rft_val_fmt=info%3Aofi%2Ffmt%3Akev%3Amtx%3Ajournal&rft.genre=article&rft.genre=article&rft_id=info%3Aoclcnum%2F5718537663&rft_id=urn%3AISSN%3A0036-8075&rft.aulast=Crystal&rft.aufirst=A&rft.auinitm=S&rft.atitle=CANCER+THERAPY+Patient-derived+models+of+Acquired+resistance+can+identify+effec…	Adam S. Crystal1, Alice T. Shaw1, Lecia V. Sequist1, Luc Friboulet1, Matthew J. Niederst1, Elizabeth L. Lockerman1, Rosa L. Frias1, Justin F. GaiNor1, Arnaud Amzallag1, Patricia Greninger1, Dana Lee1, Anuj Kalsy1, Maria Gomez-Caraballo1, Leila Elamine1, Emily Howe1, Wooyoung Hur3,4, Eugene Lifshits1, Hayley E. Robinson2, Ryohei Katayama1, Anthony C. Faber1, Mark M. Awad1, Sridhar Ramaswamy1, Mari…	2014-12-19	No	Develop, Mutate, Acquire, Emerge
Science	General Science	Using ancient protein kinases to unravel a modern cancer drug’s mechanism	http://ucelinks.cdlib.org:8888/sfx_local?url_ver=Z39.88-2004&rfr_id=info%3Asid%2Fucla.worldcat.org%3Aworldcat&rft_val_fmt=info%3Aofi%2Ffmt%3Akev%3Amtx%3Ajournal&rft.genre=article&rft.genre=article&rft_id=info%3Aoclcnum%2F5736654237&rft_id=urn%3AISSN%3A0036-8075&rft_id=info%3Adoi%2Fhttp%3A%2F%2Fdx.doi.org%2F10.1126%2Fscience.aaa1823&rft.aulast=Wilson&rft.aufirst=C&rft.atitle=Kinase+dynamics.+Using…	C. Wilson1,*, R. V. AgafoNov1,*, M. Hoemberger1, S. Kutter1, A. Zorba1, J. Halpin1, V. Buosi1, R. Otten1, D. Waterman1, D. L. Theobald2, D. Kern1,†	2015-02-20	Yes	Mutate, Develop
Science	General Science	Targeting DnaN for tuberculosis therapy using Novel griselimycins	http://ucelinks.cdlib.org:8888/sfx_local?url_ver=Z39.88-2004&rfr_id=info%3Asid%2Fucla.worldcat.org%3Aworldcat&rft_val_fmt=info%3Aofi%2Ffmt%3Akev%3Amtx%3Ajournal&rft.genre=article&rft.genre=article&rft_id=info%3Aoclcnum%2F5837566407&rft_id=urn%3AISSN%3A0036-8075&rft.aulast=Kling&rft.aufirst=A&rft.atitle=Antibiotics.+Targeting+DnaN+for+tuberculosis+therapy+using+Novel+griselimycins.&rft.jtitle=Scie…	Angela Kling et al.	2015-06-05	No	Emerge, Develop
Science	General Science	Cancer therapies that are gone with the Wnt	http://ucelinks.cdlib.org:8888/sfx_local?url_ver=Z39.88-2004&rfr_id=info%3Asid%2Fucla.worldcat.org%3Aworldcat&rft_val_fmt=info%3Aofi%2Ffmt%3Akev%3Amtx%3Ajournal&rft.genre=article&rft.genre=article&rft_id=info%3Aoclcnum%2F5884924021&rft_id=urn%3AISSN%3A0036-8075&rft_id=info%3Adoi%2Fhttp%3A%2F%2Fdx.doi.org%2F10.1126%2Fscience.aad2448&rft.aulast=Nanus&rft.aufirst=DM&rft.atitle=CANCER.+Cancer+therapi…	David M. Nanus, Paraskevi Giannakakou	2015-09-18	Yes
Science	General Science	RNA-Seq of single prostate CTCs implicates NoncaNonical Wnt signaling in antiandrogen resistance	http://ucelinks.cdlib.org:8888/sfx_local?url_ver=Z39.88-2004&rfr_id=info%3Asid%2Fucla.worldcat.org%3Aworldcat&rft_val_fmt=info%3Aofi%2Ffmt%3Akev%3Amtx%3Ajournal&rft.genre=article&rft.genre=article&rft_id=info%3Aoclcnum%2F5884927507&rft_id=urn%3AISSN%3A0036-8075&rft_id=info%3Adoi%2Fhttp%3A%2F%2Fdx.doi.org%2F10.1126%2Fscience.aab0917&rft.aulast=Miyamoto&rft.aufirst=DT&rft.atitle=RNA-Seq+of+single+p…	David T. Miyamoto1,2,*, Yu Zheng1,3,*, Ben S. Wittner1,4, Richard J. Lee1,4, Huili Zhu1, Katherine T. Broderick1, Rushil Desai1, Douglas B. Fox1, Brian W. Brannigan1, Julie Trautwein1, Kshitij S. Arora1,5, Niyati Desai1,5, Douglas M. Dahl1,6, Lecia V. Sequist1,4, Matthew R. Smith1,4, Ravi Kapur7, Chin-Lee Wu1,5, Toshi Shioda1, Sridhar Ramaswamy1,4, David T. Ting1,4, Mehmet Toner7, Shyamala Mahesw…	2015-09-18	Yes	Acquire
Annual Review of Entomology	Mosquito	Malaria: Current and Future Prospects for Control	http://ucelinks.cdlib.org:8888/sfx_local?url_ver=Z39.88-2004&rfr_id=info%3Asid%2Fucla.worldcat.org%3Aworldcat&rft_val_fmt=info%3Aofi%2Ffmt%3Akev%3Amtx%3Ajournal&rft.genre=article&rft.genre=article&rft_id=info%3Aoclcnum%2F116963491&rft_id=urn%3AISSN%3A0066-4170&rft.aulast=Collins&rft.aufirst=FH&rft.atitle=Malaria%3A+current+and+future+prospects+for+control.&rft.jtitle=Annual+review+of+entomology&r…	F H Collins, S M Paskewitz	1995-01-01	No	Develop, Emerge
Annual Review of Entomology	Mosquito	Malaria Management: Past, Present, and Future	http://ucelinks.cdlib.org:8888/sfx_local?url_ver=Z39.88-2004&rfr_id=info%3Asid%2Fucla.worldcat.org%3Aworldcat&rft_val_fmt=info%3Aofi%2Ffmt%3Akev%3Amtx%3Ajournal&rft.genre=article&rft.genre=article&rft_id=info%3Aoclcnum%2F475678279&rft_id=urn%3AISSN%3A0066-4170&rft_id=info%3Adoi%2Fhttp%3A%2F%2Fdx.doi.org%2F10.1146%2Fannurev-ento-112408-085423&rft.aulast=Enayati&rft.aufirst=A&rft.atitle=Malaria+man…	A. Enayati, J. Hemingway	2010-01-01	Yes	Mutate, Develop
Annual Review of Entomology	Mosquito	Molecular systematics and insecticide resistance in the major African malaria vector ANopheles funestus	http://ucla.worldcat.org/title/molecular-systematics-and-insecticide-resistance-in-the-major-african-malaria-vector-aNopheles-funestus/oclc/19410825999112?referer=brief_results	Maureen Coetzee, Lizette L. Koekemoer	2013-01-01	No	Mutate, Develop
Annual Review of Entomology	Mosquito	Insecticide Resistance in Mosquitoes: Impact, Mechanisms, and Research Directions	http://ucelinks.cdlib.org:8888/sfx_local?url_ver=Z39.88-2004&rfr_id=info%3Asid%2Fucla.worldcat.org%3Aworldcat&rft_val_fmt=info%3Aofi%2Ffmt%3Akev%3Amtx%3Ajournal&rft.genre=article&rft.genre=article&rft_id=info%3Aoclcnum%2F5726684772&rft_id=urn%3AISSN%3A0066-4170&rft_id=info%3Adoi%2Fhttp%3A%2F%2Fdx.doi.org%2F10.1146%2Fannurev-ento-010814-020828&rft.aulast=Liu&rft.aufirst=N&rft.atitle=Insecticide+re…	Nannan Liu	2015-01-01	Yes	Mutate, Develop
Journal of EcoNomic Entomology	Mosquito	Alterations in Esterases are Associated with Malathion Resistance in Habrobracon hebetor (HymeNoptera: Braconidae)	http://ucelinks.cdlib.org:8888/sfx_local?url_ver=Z39.88-2004&rfr_id=info%3Asid%2Fucla.worldcat.org%3Aworldcat&rft_val_fmt=info%3Aofi%2Ffmt%3Akev%3Amtx%3Ajournal&rft.genre=article&rft.genre=article&rft_id=info%3Aoclcnum%2F4630561249&rft_id=urn%3AISSN%3A0022-0493&rft.aulast=Perez-Mendoza&rft.aufirst=J&rft.atitle=Alterations+in+Esterases+are+Associated+with+Malathion+Resistance+in+Habrobracon+hebeto…	Perez-Mendozaa, J. A. Fabrickb, K. Y. Zhuc, J. E. Baker	2000-02-01	No	Mutate, Develop
Journal of EcoNomic Entomology	Mosquito	Mechanisms Associated with Methiocarb Resistance in Frankliniella occidentalis (ThysaNoptera: Thripidae)	http://ucelinks.cdlib.org:8888/sfx_local?url_ver=Z39.88-2004&rfr_id=info%3Asid%2Fucla.worldcat.org%3Aworldcat&rft_val_fmt=info%3Aofi%2Ffmt%3Akev%3Amtx%3Ajournal&rft.genre=article&rft.genre=article&rft_id=info%3Aoclcnum%2F4630561749&rft_id=urn%3AISSN%3A0022-0493&rft.aulast=Jensen&rft.aufirst=Sten&rft.auinitm=E&rft.atitle=Mechanisms+Associated+with+Methiocarb+Resistance+in+Frankliniella+occidentali…	Sten E. Jensen	2000-04-01	Yes	Develop
Journal of EcoNomic Entomology	Mosquito	A Genetic Analysis of Cyromazine Resistance in Drosophila melaNogaster (Diptera: Drosophilidae)	http://ucelinks.cdlib.org:8888/sfx_local?url_ver=Z39.88-2004&rfr_id=info%3Asid%2Fucla.worldcat.org%3Aworldcat&rft_val_fmt=info%3Aofi%2Ffmt%3Akev%3Amtx%3Ajournal&rft.genre=article&rft.genre=article&rft_id=info%3Aoclcnum%2F4630562482&rft_id=urn%3AISSN%3A0022-0493&rft.aulast=Daborn&rft.aufirst=Phillip&rft.auinitm=J&rft.atitle=A+Genetic+Analysis+of+Cyromazine+Resistance+in+Drosophila+melaNogaster+%28…	Phillip J. Daborna, John A. McKenzie, and Philip Batterham	2000-06-01	Yes	Mutate
Journal of EcoNomic Entomology	Mosquito	Genetic Variation and Correlations Among Responses to Five Insecticides within Natural Populations of Drosophila melaNogaster (Diptera: Drosophilidae)	http://ucelinks.cdlib.org:8888/sfx_local?url_ver=Z39.88-2004&rfr_id=info%3Asid%2Fucla.worldcat.org%3Aworldcat&rft_val_fmt=info%3Aofi%2Ffmt%3Akev%3Amtx%3Ajournal&rft.genre=article&rft.genre=article&rft_id=info%3Aoclcnum%2F4630564043&rft_id=urn%3AISSN%3A0022-0493&rft.aulast=Miyo&rft.aufirst=T&rft.atitle=Genetic+Variation+and+Correlations+Among+Responses+to+Five+Insecticides+within+Natural+Populatio…	T. Miyoa, H. Takamori, Y. KoNo, Y. Oguma	2001-02-01	No	Mutate, Develop
Journal of EcoNomic Entomology	Mosquito	Variation in General Esterase Activity within a Population of Haematobia irritans (Diptera: Muscidae)	http://ucelinks.cdlib.org:8888/sfx_local?url_ver=Z39.88-2004&rfr_id=info%3Asid%2Fucla.worldcat.org%3Aworldcat&rft_val_fmt=info%3Aofi%2Ffmt%3Akev%3Amtx%3Ajournal&rft.genre=article&rft.genre=article&rft_id=info%3Aoclcnum%2F4630564731&rft_id=urn%3AISSN%3A0022-0493&rft.aulast=Pruett&rft.aufirst=J&rft.auinitm=H&rft.atitle=Variation+in+General+Esterase+Activity+within+a+Population+of+Haematobia+irritan…	J. H. Pruett, D. M. Kammlah, F. D. Guerrero	2001-02-14	No	Mutate, Develop
Journal of EcoNomic Entomology	Mosquito	Baseline Susceptibility to Bacterial Insecticides in Populations of Culex pipiens Complex (Diptera: Culicidae) from California and from the Mediterranean Island of Cyprus	http://ucelinks.cdlib.org:8888/sfx_local?url_ver=Z39.88-2004&rfr_id=info%3Asid%2Fucla.worldcat.org%3Aworldcat&rft_val_fmt=info%3Aofi%2Ffmt%3Akev%3Amtx%3Ajournal&rft.genre=article&rft.genre=article&rft_id=info%3Aoclcnum%2F4630565044&rft_id=urn%3AISSN%3A0022-0493&rft.aulast=Wirth&rft.aufirst=Margaret&rft.auinitm=C&rft.atitle=Baseline+Susceptibility+to+Bacterial+Insecticides+in+Populations+of+Culex+…	Margaret C. Wirth, James A. Ferrari, and George P. Georghioua	2001-03-24	Yes	Develop
Journal of EcoNomic Entomology	Mosquito	An Insensitive Acetylcholinesterase Confers Resistance to Methomyl in the Beet Armyworm Spodoptera exigua (Lepidoptera: Noctuidae)	http://ucelinks.cdlib.org:8888/sfx_local?url_ver=Z39.88-2004&rfr_id=info%3Asid%2Fucla.worldcat.org%3Aworldcat&rft_val_fmt=info%3Aofi%2Ffmt%3Akev%3Amtx%3Ajournal&rft.genre=article&rft.genre=article&rft_id=info%3Aoclcnum%2F4630564539&rft_id=urn%3AISSN%3A0022-0493&rft.aulast=Byrne&rft.aufirst=Frank&rft.auinitm=J&rft.atitle=An+Insensitive+Acetylcholinesterase+Confers+Resistance+to+Methomyl+in+the+Bee…	Frank J. Byrne, Nick C. ToscaNo	2001-04-01	No	Develop
Journal of EcoNomic Entomology	Mosquito	Decapitation Impacting Effect of Topically Applied Chlorpyrifos on Acetylcholinesterase and General Esterases in Susceptible and Resistant German Cockroaches (Dictyoptera: Blattellidae)	http://ucelinks.cdlib.org:8888/sfx_local?url_ver=Z39.88-2004&rfr_id=info%3Asid%2Fucla.worldcat.org%3Aworldcat&rft_val_fmt=info%3Aofi%2Ffmt%3Akev%3Amtx%3Ajournal&rft.genre=article&rft.genre=article&rft_id=info%3Aoclcnum%2F4630564483&rft_id=urn%3AISSN%3A0022-0493&rft.aulast=Park&rft.aufirst=No-joong&rft.atitle=Decapitation+Impacting+Effect+of+Topically+Applied+Chlorpyrifos+on+Acetylcholinesterase+a…	No-joong Park, Shripat T. Kamble	2001-04-01	No
Journal of EcoNomic Entomology	Mosquito	Resistance of Aphis gossypii (Homoptera: Aphididae) to Fenvalerate and Imidacloprid and Activities of Detoxification Enzymes on Cotton and Cucumber	http://ucelinks.cdlib.org:8888/sfx_local?url_ver=Z39.88-2004&rfr_id=info%3Asid%2Fucla.worldcat.org%3Aworldcat&rft_val_fmt=info%3Aofi%2Ffmt%3Akev%3Amtx%3Ajournal&rft.genre=article&rft.genre=article&rft_id=info%3Aoclcnum%2F4630566144&rft_id=urn%3AISSN%3A0022-0493&rft.aulast=Wang&rft.aufirst=K-Y&rft.atitle=Resistance+of+Aphis+gossypii+%28Homoptera%3A+Aphididae%29+to+Fenvalerate+and+Imidacloprid+and+…	K-Y. Wang, T-X. Liu, C-H. Yua, X-Y. Jiang, M-Q. Yi	2002-04-01	No	Develop
Journal of EcoNomic Entomology	Mosquito	Genetics and Fitness Costs of Cyromazine Resistance in the House Fly (Diptera: Muscidae)	http://ucelinks.cdlib.org:8888/sfx_local?url_ver=Z39.88-2004&rfr_id=info%3Asid%2Fucla.worldcat.org%3Aworldcat&rft_val_fmt=info%3Aofi%2Ffmt%3Akev%3Amtx%3Ajournal&rft.genre=article&rft.genre=article&rft_id=info%3Aoclcnum%2F4630566760&rft_id=urn%3AISSN%3A0022-0493&rft.aulast=Tang&rft.aufirst=Juliet&rft.auinitm=D&rft.atitle=Genetics+and+Fitness+Costs+of+Cyromazine+Resistance+in+the+House+Fly+%28Dipte…	Juliet D. Tanga, Michael A. Caprio, D. Craig Sheppard, Douglas M. Gaydon	2002-12-01	Yes	Mutate, Develop
Journal of EcoNomic Entomology	Mosquito	Role of Esterase Enzymes in Monitoring for Resistance of California Red Scale, Aonidiella aurantii (Homoptera: Diaspididae), to OrgaNophosphate and Carbamate Insecticides	http://ucelinks.cdlib.org:8888/sfx_local?url_ver=Z39.88-2004&rfr_id=info%3Asid%2Fucla.worldcat.org%3Aworldcat&rft_val_fmt=info%3Aofi%2Ffmt%3Akev%3Amtx%3Ajournal&rft.genre=article&rft.genre=article&rft_id=info%3Aoclcnum%2F4630462917&rft_id=urn%3AISSN%3A0022-0493&rft.aulast=Grafton-Cardwell&rft.aufirst=Elizabeth&rft.auinitm=E&rft.atitle=Role+of+Esterase+Enzymes+in+Monitoring+for+Resistance+of+Calif…	Elizabeth E. Grafton-Cardwella, Yuling Ouyang, Rebecka A. Striggow, Julie A. Christiansen, and Christopher S. Black	2004-04-01	No	Develop
Journal of EcoNomic Entomology	Mosquito	Effects of Cotton Cultivar on Fitness Costs Associated with Resistance of Pink Bollworm (Lepidoptera: Gelechiidae) to Bt Cotton	http://ucelinks.cdlib.org:8888/sfx_local?url_ver=Z39.88-2004&rfr_id=info%3Asid%2Fucla.worldcat.org%3Aworldcat&rft_val_fmt=info%3Aofi%2Ffmt%3Akev%3Amtx%3Ajournal&rft.genre=article&rft.genre=article&rft_id=info%3Aoclcnum%2F4630465142&rft_id=urn%3AISSN%3A0022-0493&rft.aulast=Carri%26egrave&rft.atitle=Effects+of+Cotton+Cultivar+on+Fitness+Costs+Associated+with+Resistance+of+Pink+Bollworm+%28Lepidopte…	Yves Carrière, Christa Ellers-Kirk, Robert Biggs, Ben Degain, Daniel Holley, Christine Yafuso, Phil Evans, Timothy J. Dennehy, Bruce E. Tabashnik	2005-06-01	Yes	Mutate
Journal of EcoNomic Entomology	Mosquito	PheNotypic Variation in Adult Behavioral Response and Offspring Fitness in Plutella xylostella (Lepidoptera: Plutellidae) in Response to Permethrin	http://ucelinks.cdlib.org:8888/sfx_local?url_ver=Z39.88-2004&rfr_id=info%3Asid%2Fucla.worldcat.org%3Aworldcat&rft_val_fmt=info%3Aofi%2Ffmt%3Akev%3Amtx%3Ajournal&rft.genre=article&rft.genre=article&rft_id=info%3Aoclcnum%2F4630466593&rft_id=urn%3AISSN%3A0022-0493&rft.aulast=Jallow&rft.aufirst=Mustapha&rft.auinitm=F&rft.atitle=PheNotypic+Variation+in+Adult+Behavioral+Response+and+Offspring+Fitness+i…	Mustapha F. A. Jallow and Casey W. Hoy	2005-07-14	Yes	Adapt, Develop
Journal of EcoNomic Entomology	Mosquito	Effect of Resistance to Bacillus thuringiensis Cotton on Pink Bollworm (Lepidoptera: Gelechiidae) Response to Sex Pheromone	http://ucelinks.cdlib.org:8888/sfx_local?url_ver=Z39.88-2004&rfr_id=info%3Asid%2Fucla.worldcat.org%3Aworldcat&rft_val_fmt=info%3Aofi%2Ffmt%3Akev%3Amtx%3Ajournal&rft.genre=article&rft.genre=article&rft_id=info%3Aoclcnum%2F4630467586&rft_id=urn%3AISSN%3A0022-0493&rft.aulast=Carri%26egrave&rft.atitle=Effect+of+Resistance+to+Bacillus+thuringiensis+Cotton+on+Pink+Bollworm+%28Lepidoptera%3A+Gelechiidae…	Yves Carrièrea,b, Megan E. Nyboera, Christa Ellers-Kirka, James Sollomea, Nick Collettoc, Larry Antillad, Timothy J. Dennehya, Robert T. Statenc, Bruce E. Tabashnika	2006-06-01	No
Journal of EcoNomic Entomology	Mosquito	Constitutive Overexpression of Multiple Cytochrome P450 Genes Associated with Pyrethroid Resistance in Helicoverpa armigera	http://ucelinks.cdlib.org:8888/sfx_local?url_ver=Z39.88-2004&rfr_id=info%3Asid%2Fucla.worldcat.org%3Aworldcat&rft_val_fmt=info%3Aofi%2Ffmt%3Akev%3Amtx%3Ajournal&rft.genre=article&rft.genre=article&rft_id=info%3Aoclcnum%2F4630468527&rft_id=urn%3AISSN%3A0022-0493&rft.aulast=Yang&rft.aufirst=Yihua&rft.atitle=Constitutive+Overexpression+of+Multiple+Cytochrome+P450+Genes+Associated+with+Pyrethroid+Res…	Yihua Yang, Song Chen, Shuwen Wu, Lina Yue, Yidong Wu	2006-10-01	Yes	Develop
Journal of EcoNomic Entomology	Mosquito	Characterization of a Novel High-Activity Esterase in Tunisian Populations of the Mosquito Culex pipiens	http://ucelinks.cdlib.org:8888/sfx_local?url_ver=Z39.88-2004&rfr_id=info%3Asid%2Fucla.worldcat.org%3Aworldcat&rft_val_fmt=info%3Aofi%2Ffmt%3Akev%3Amtx%3Ajournal&rft.genre=article&rft.genre=article&rft_id=info%3Aoclcnum%2F5789091961&rft_id=urn%3AISSN%3A0022-0493&rft.aulast=Ben+Cheikh&rft.aufirst=Raja&rft.atitle=Characterization+of+a+Novel+High-Activity+Esterase+in+Tunisian+Populations+of+the+Mosqu…	Raja Ben Cheikh, Claire Berticat, Arnaud Berthomieu, Nicole Pasteur, Hassen Ben Cheikh, and Mylène Weill	2008-04-01	Yes	Mutate, Develop
Journal of EcoNomic Entomology	Mosquito	Differential Behavioral Responses of ANopheles gambiae (Diptera: Culicidae) Modulate Mortality Caused by Pyrethroid-Treated Bednets	http://ucelinks.cdlib.org:8888/sfx_local?url_ver=Z39.88-2004&rfr_id=info%3Asid%2Fucla.worldcat.org%3Aworldcat&rft_val_fmt=info%3Aofi%2Ffmt%3Akev%3Amtx%3Ajournal&rft.genre=article&rft.genre=article&rft_id=info%3Aoclcnum%2F4630497325&rft_id=urn%3AISSN%3A0022-0493&rft.aulast=Siegert&rft.aufirst=Piera&rft.auinitm=Y&rft.atitle=Differential+Behavioral+Responses+of+ANopheles+gambiae+%28Diptera%3A+Culici…	Piera Y. Siegert, Edward Walker, James R. Miller	2009-12-01	No	Develop
Journal of EcoNomic Entomology	Mosquito	High Levels of Insecticide Resistance in Introduced Horn Fly (Diptera: Muscidae) Populations and Implications for Management	http://ucelinks.cdlib.org:8888/sfx_local?url_ver=Z39.88-2004&rfr_id=info%3Asid%2Fucla.worldcat.org%3Aworldcat&rft_val_fmt=info%3Aofi%2Ffmt%3Akev%3Amtx%3Ajournal&rft.genre=article&rft.genre=article&rft_id=info%3Aoclcnum%2F4668534497&rft_id=urn%3AISSN%3A0022-0493&rft.aulast=Oyarz%26uacute&rft.atitle=High+Levels+of+Insecticide+Resistance+in+Introduced+Horn+Fly+%28Diptera%3A+Muscidae%29+Populations+a…	M. P. Oyarzún, A. Y. Li, C. C. Figueroa	2011-02-01	Yes	Mutate, Develop
Journal of EcoNomic Entomology	Mosquito	Identification of a Mutation Associated with Permethrin Resistance in the Para-Type Sodium Channel of the Stable Fly (Diptera: Muscidae)	http://ucelinks.cdlib.org:8888/sfx_local?url_ver=Z39.88-2004&rfr_id=info%3Asid%2Fucla.worldcat.org%3Aworldcat&rft_val_fmt=info%3Aofi%2Ffmt%3Akev%3Amtx%3Ajournal&rft.genre=article&rft.genre=article&rft_id=info%3Aoclcnum%2F4668534575&rft_id=urn%3AISSN%3A0022-0493&rft.aulast=Olafson&rft.aufirst=Pia&rft.auinitm=U&rft.atitle=Identification+of+a+Mutation+Associated+with+Permethrin+Resistance+in+the+Par…	Pia U. Olafson, Jimmy B. Pitzer, Phillip E. Kaufman	2011-02-01	No	Mutate, Develop
Journal of EcoNomic Entomology	Mosquito	Tools for Resistance Monitoring in Oriental Fruit Moth (Lepidoptera: Tortricidae) and First Assessment in Brazilian Populations	http://ucelinks.cdlib.org:8888/sfx_local?url_ver=Z39.88-2004&rfr_id=info%3Asid%2Fucla.worldcat.org%3Aworldcat&rft_val_fmt=info%3Aofi%2Ffmt%3Akev%3Amtx%3Ajournal&rft.genre=article&rft.genre=article&rft_id=info%3Aoclcnum%2F4668534573&rft_id=urn%3AISSN%3A0022-0493&rft.aulast=Siegwart&rft.aufirst=M&rft.atitle=Tools+for+Resistance+Monitoring+in+Oriental+Fruit+Moth+%28Lepidoptera%3A+Tortricidae%29+and+…	M. Siegwart, L. B. Monteiro, S. Maugin, J. Olivares, S. MalfitaNo Carvalho, B. SauphaNor	2011-04-01	No	Adapt, Mutate
Journal of EcoNomic Entomology	Mosquito	Metabolic Mechanisms Only Partially Explain Resistance to Pyrethroids in Australian Broiler House Populations of Lesser Mealworm (Coleoptera: Tenebrionidae)	http://ucelinks.cdlib.org:8888/sfx_local?url_ver=Z39.88-2004&rfr_id=info%3Asid%2Fucla.worldcat.org%3Aworldcat&rft_val_fmt=info%3Aofi%2Ffmt%3Akev%3Amtx%3Ajournal&rft.genre=article&rft.genre=article&rft_id=info%3Aoclcnum%2F4668534603&rft_id=urn%3AISSN%3A0022-0493&rft.aulast=Lambkin&rft.aufirst=Trevor&rft.auinitm=A&rft.atitle=Metabolic+Mechanisms+Only+Partially+Explain+Resistance+to+Pyrethroids+in+A…	Trevor A. Lambkin, Michael J. Furlong	2011-04-01	Yes
Journal of EcoNomic Entomology	Mosquito	Association of Esterases with Insecticide Resistance in Culex quinquefasciatus (Diptera: Culicidae)	http://ucelinks.cdlib.org:8888/sfx_local?url_ver=Z39.88-2004&rfr_id=info%3Asid%2Fucla.worldcat.org%3Aworldcat&rft_val_fmt=info%3Aofi%2Ffmt%3Akev%3Amtx%3Ajournal&rft.genre=article&rft.genre=article&rft_id=info%3Aoclcnum%2F4840723425&rft_id=urn%3AISSN%3A0022-0493&rft.aulast=Gordon&rft.aufirst=Jennifer&rft.auinitm=R&rft.atitle=Association+of+Esterases+with+Insecticide+Resistance+in+Culex+quinquefasc…	Jennifer R. Gordon, James Ottea	2011-07-11	No	Mutate, Develop
Journal of EcoNomic Entomology	Mosquito	Cross-Resistance to Insecticides in a Malathion-Resistant Strain of Ceratitis capitata (Diptera: Tephritidae)	http://ucelinks.cdlib.org:8888/sfx_local?url_ver=Z39.88-2004&rfr_id=info%3Asid%2Fucla.worldcat.org%3Aworldcat&rft_val_fmt=info%3Aofi%2Ffmt%3Akev%3Amtx%3Ajournal&rft.genre=article&rft.genre=article&rft_id=info%3Aoclcnum%2F4746735571&rft_id=urn%3AISSN%3A0022-0493&rft.aulast=Couso-Ferrer&rft.aufirst=Francisco&rft.atitle=Cross-Resistance+to+Insecticides+in+a+Malathion-Resistant+Strain+of+Ceratitis+ca…	Francisco Couso-Ferrer, Rabeh Arouri, Beatriz Beroiz, Nathalia Perera, Amelia Cervera, Vicente Navarro-Llopis, Pedro Castañera, Pedro Hernández-Crespo, Félix Ortego	2011-08-01	Yes	Mutate, Develop
Journal of EcoNomic Entomology	Mosquito	Resistance Performances of Transgenic Bt Rice Lines T2A-1 and T1c-19 Against Cnaphalocrocis medinalis (Lepidoptera: Pyralidae)	http://ucelinks.cdlib.org:8888/sfx_local?url_ver=Z39.88-2004&rfr_id=info%3Asid%2Fucla.worldcat.org%3Aworldcat&rft_val_fmt=info%3Aofi%2Ffmt%3Akev%3Amtx%3Ajournal&rft.genre=article&rft.genre=article&rft_id=info%3Aoclcnum%2F4775205934&rft_id=urn%3AISSN%3A0022-0493&rft.aulast=Zheng&rft.aufirst=Xusong&rft.atitle=Resistance+Performances+of+Transgenic+Bt+Rice+Lines+T+2A+-1+and+T1c-19+Against+Cnaphalocro…	Xusong Zheng, Yajun Yang, Hongxing Xu, Hao Chen, Baoju Wang, Yongjun Lin, Zhongxian Lu	2011-10-01	No	Develop
Journal of EcoNomic Entomology	Mosquito	The Joint Toxicity of Type I, II, and Nonester Pyrethroid Insecticides	http://ucelinks.cdlib.org:8888/sfx_local?url_ver=Z39.88-2004&rfr_id=info%3Asid%2Fucla.worldcat.org%3Aworldcat&rft_val_fmt=info%3Aofi%2Ffmt%3Akev%3Amtx%3Ajournal&rft.genre=article&rft.genre=article&rft_id=info%3Aoclcnum%2F4806534617&rft_id=urn%3AISSN%3A0022-0493&rft.aulast=Schleier&rft.aufirst=Jerome&rft.auinitm=J&rft.atitle=The+Joint+Toxicity+of+Type+I%2C+II%2C+and+Nonester+Pyrethroid+Insecticide…	Jerome J. Schleier, III, Robert K. D. Peterson	2011-10-13	No	Mutate
Journal of EcoNomic Entomology	Mosquito	Fitness Costs of an Insecticide Resistance and their Population Dynamical Consequences in the Oriental Fruit Fly	http://ucelinks.cdlib.org:8888/sfx_local?url_ver=Z39.88-2004&rfr_id=info%3Asid%2Fucla.worldcat.org%3Aworldcat&rft_val_fmt=info%3Aofi%2Ffmt%3Akev%3Amtx%3Ajournal&rft.genre=article&rft.genre=article&rft_id=info%3Aoclcnum%2F4806534598&rft_id=urn%3AISSN%3A0022-0493&rft.aulast=Fang&rft.aufirst=Chi-Chun&rft.atitle=Fitness+Costs+of+an+Insecticide+Resistance+and+their+Population+Dynamical+Consequences+in…	Chi-Chun Fang, ToshiNori Okuyama, Wen-Jer Wu, Hai-Tung Feng, Ju-Chun Hsu	2011-12-01	Yes	Adapt, Mutate, Develop
Journal of EcoNomic Entomology	Mosquito	A Maize Line Resistant to Herbivory Constitutively Releases (E) -β-Caryophyllene	http://ucelinks.cdlib.org:8888/sfx_local?url_ver=Z39.88-2004&rfr_id=info%3Asid%2Fucla.worldcat.org%3Aworldcat&rft_val_fmt=info%3Aofi%2Ffmt%3Akev%3Amtx%3Ajournal&rft.genre=article&rft.genre=article&rft_id=info%3Aoclcnum%2F4806534548&rft_id=urn%3AISSN%3A0022-0493&rft.aulast=Smith&rft.aufirst=W&rft.auinitm=E&rft.atitle=A+Maize+Line+Resistant+to+Herbivory+Constitutively+Releases+%28E%29+-++-Caryophyl…	W.E.C. Smith, R. Shivaji, W. P. Williams, D. S. Luthe, G. V. Sandoya, C. L. Smith, D. L. Sparks, A. E. Brown	2011-12-01	No	Develop
Journal of EcoNomic Entomology	Mosquito	Transcription and Induction Profiles of Three Novel P450 Genes in Liposcelis bostrychophila (Psocoptera: Liposcelididae)	http://ucelinks.cdlib.org:8888/sfx_local?url_ver=Z39.88-2004&rfr_id=info%3Asid%2Fucla.worldcat.org%3Aworldcat&rft_val_fmt=info%3Aofi%2Ffmt%3Akev%3Amtx%3Ajournal&rft.genre=article&rft.genre=article&rft_id=info%3Aoclcnum%2F4826687003&rft_id=urn%3AISSN%3A0022-0493&rft.aulast=Jiang&rft.aufirst=Hong-Bo&rft.atitle=Transcription+and+Induction+Profiles+of+Three+Novel+P450+Genes+in+Liposcelis+bostrychophi…	Hong-Bo Jiang, Wei Dou, Pei-An Tang, Jin-Jun Wang	2012-04-01	No	Adapt, Mutate, Develop
Journal of EcoNomic Entomology	Mosquito	Effect of Temperature on the Fitness of a Vip3A Resistant Population of Heliothis virescens (Lepidoptera: Noctuidae)	http://ucelinks.cdlib.org:8888/sfx_local?url_ver=Z39.88-2004&rfr_id=info%3Asid%2Fucla.worldcat.org%3Aworldcat&rft_val_fmt=info%3Aofi%2Ffmt%3Akev%3Amtx%3Ajournal&rft.genre=article&rft.genre=article&rft_id=info%3Aoclcnum%2F4840723420&rft_id=urn%3AISSN%3A0022-0493&rft.aulast=Gulzar&rft.aufirst=Asim&rft.atitle=Effect+of+Temperature+on+the+Fitness+of+a+Vip3A+Resistant+Population+of+Heliothis+virescens…	Asim Gulzar, Brian Pickett, Ali H. Sayyed, Denis J. Wright	2012-06-01	No	Develop
Journal of EcoNomic Entomology	Mosquito	Induction of Detoxification Enzymes by Quercetin in the Silkworm	http://ucelinks.cdlib.org:8888/sfx_local?url_ver=Z39.88-2004&rfr_id=info%3Asid%2Fucla.worldcat.org%3Aworldcat&rft_val_fmt=info%3Aofi%2Ffmt%3Akev%3Amtx%3Ajournal&rft.genre=article&rft.genre=article&rft_id=info%3Aoclcnum%2F4840723428&rft_id=urn%3AISSN%3A0022-0493&rft.aulast=Zhang&rft.aufirst=Yue-E&rft.atitle=Induction+of+Detoxification+Enzymes+by+Quercetin+in+the+Silkworm&rft.jtitle=Journal+of+EcoN…	Yue-E Zhang, Hui-Jing Ma, Dan-Dan Feng, Xiao-Fei Lai, Zhao-Min Chen, Ming-Yue Xu, Quan-You Yu, and Ze Zhang	2012-06-01	No
Journal of EcoNomic Entomology	Mosquito	Investigating Alternatives to Traditional Insecticides: Effectiveness of Entomopathogenic Fungi and Bacillus thuringiensis Against Citrus Thrips and Avocado Thrips (ThysaNoptera: Thripidae)	http://ucelinks.cdlib.org:8888/sfx_local?url_ver=Z39.88-2004&rfr_id=info%3Asid%2Fucla.worldcat.org%3Aworldcat&rft_val_fmt=info%3Aofi%2Ffmt%3Akev%3Amtx%3Ajournal&rft.genre=article&rft.genre=article&rft_id=info%3Aoclcnum%2F4950810598&rft_id=urn%3AISSN%3A0022-0493&rft.aulast=Zahn&rft.aufirst=Deane&rft.auinitm=K&rft.atitle=Investigating+Alternatives+to+Traditional+Insecticides%3A+Effectiveness+of+Ent…	Deane K. Zahn, Joseph G. Morse	2012-11-02	Yes	Adapt, Develop
Journal of EcoNomic Entomology	Mosquito	Comparison of Pyrethroid Resistance in Adults and Larvae of Culex pipiens pallens (Diptera: Culicidae) from Four Field Populations in China	http://ucelinks.cdlib.org:8888/sfx_local?url_ver=Z39.88-2004&rfr_id=info%3Asid%2Fucla.worldcat.org%3Aworldcat&rft_val_fmt=info%3Aofi%2Ffmt%3Akev%3Amtx%3Ajournal&rft.genre=article&rft.genre=article&rft_id=info%3Aoclcnum%2F4950810604&rft_id=urn%3AISSN%3A0022-0493&rft.aulast=Liu&rft.aufirst=Hui&rft.atitle=Comparison+of+Pyrethroid+Resistance+in+Adults+and+Larvae+of+Culex+pipiens+pallens+%28Diptera%3A…	Hui Liu, Yujie Lu, Qiyong Liu, Xinbei Huo, Bo Peng, Dongsheng Ren, Dandan Wu, Jun Wang, Xuejun Wang, Zhenqiang Tang, Wei Liu, Fengxia Meng	2013-02-01	No	Develop
Journal of EcoNomic Entomology	Mosquito	Evaluation of Acute Toxicity of Essential Oil of Garlic (Allium sativum) and Its Selected Major Constituent Compounds Against Overwintering Cacopsylla chinensis (Hemiptera: Psyllidae)	http://ucelinks.cdlib.org:8888/sfx_local?url_ver=Z39.88-2004&rfr_id=info%3Asid%2Fucla.worldcat.org%3Aworldcat&rft_val_fmt=info%3Aofi%2Ffmt%3Akev%3Amtx%3Ajournal&rft.genre=article&rft.genre=article&rft_id=info%3Aoclcnum%2F5130756247&rft_id=urn%3AISSN%3A0022-0493&rft.aulast=Zhao&rft.aufirst=Na&rft.auinitm=Na&rft.atitle=Evaluation+of+Acute+Toxicity+of+Essential+Oil+of+Garlic+%28Allium+sativum%29+and…	Na Na Zhao, Hang Zhang, Xue Chang Zhang, Xiao Bing Luan, Cheng Zhou, Qi Zhi Liu, Wang Peng Shi, Zhi Long Liu	2013-02-06	No	Develop
Journal of EcoNomic Entomology	Mosquito	Wide Spread Cross Resistance to Pyrethroids in Aedes aegypti (Diptera: Culicidae) from Veracruz State Mexico	http://ucelinks.cdlib.org:8888/sfx_local?url_ver=Z39.88-2004&rfr_id=info%3Asid%2Fucla.worldcat.org%3Aworldcat&rft_val_fmt=info%3Aofi%2Ffmt%3Akev%3Amtx%3Ajournal&rft.genre=article&rft.genre=article&rft_id=info%3Aoclcnum%2F5037937045&rft_id=urn%3AISSN%3A0022-0493&rft.aulast=Flores&rft.aufirst=Adriana&rft.auinitm=E&rft.atitle=Wide+Spread+Cross+Resistance+to+Pyrethroids+in+Aedes+aegypti+%28Diptera%3A…	Adriana E. Flores, Gustavo Ponce, Brenda G. Silva, Selene M. Gutierrez, Cristina Bobadilla, Beatriz Lopez, Roberto Mercado, William C. Black IV	2013-04-01	No	Mutate, Develop
Journal of EcoNomic Entomology	Mosquito	Differentially Expressed Genes of Coptotermes formosanus (Isoptera: RhiNotermitidae) Challenged by Chemical Insecticides	http://ucelinks.cdlib.org:8888/sfx_local?url_ver=Z39.88-2004&rfr_id=info%3Asid%2Fucla.worldcat.org%3Aworldcat&rft_val_fmt=info%3Aofi%2Ffmt%3Akev%3Amtx%3Ajournal&rft.genre=article&rft.genre=article&rft_id=info%3Aoclcnum%2F5143191125&rft_id=urn%3AISSN%3A0022-0493&rft.aulast=Zhang&rft.aufirst=Yi&rft.atitle=Differentially+Expressed+Genes+of+Coptotermes+formosanus+%28Isoptera%3A+RhiNotermitidae%29+Cha…	Yi Zhang, Yuanyuan Zhao, Xuehong Qiu, Richou Han	2013-08-01	No	Mutate
Journal of EcoNomic Entomology	Mosquito	Neem Derivatives are Not Effective as Toxic Bait for Tephritid Fruit Flies	http://ucelinks.cdlib.org:8888/sfx_local?url_ver=Z39.88-2004&rfr_id=info%3Asid%2Fucla.worldcat.org%3Aworldcat&rft_val_fmt=info%3Aofi%2Ffmt%3Akev%3Amtx%3Ajournal&rft.genre=article&rft.genre=article&rft_id=info%3Aoclcnum%2F5143190939&rft_id=urn%3AISSN%3A0022-0493&rft.aulast=Silva&rft.aufirst=M&rft.auinitm=A&rft.atitle=Neem+Derivatives+are+Not+Effective+as+Toxic+Bait+for+Tephritid+Fruit+Flies&rft.jt…	M. A. Silva,G. C. D. Bezerra-Silva, J. D. Vendramim, T. Mastrangelo M. R. Forim	2013-08-01	Yes
Journal of EcoNomic Entomology	Mosquito	Detection of the A302S Rdl Mutation in Fipronil Bait-Selected Strains of the German Cockroach (Dictyoptera: Blattellidae)	http://ucelinks.cdlib.org:8888/sfx_local?url_ver=Z39.88-2004&rfr_id=info%3Asid%2Fucla.worldcat.org%3Aworldcat&rft_val_fmt=info%3Aofi%2Ffmt%3Akev%3Amtx%3Ajournal&rft.genre=article&rft.genre=article&rft_id=info%3Aoclcnum%2F5162935375&rft_id=urn%3AISSN%3A0022-0493&rft.aulast=Ang&rft.aufirst=Ling-Hui&rft.atitle=Detection+of+the+A302S+Rdl+Mutation+in+Fipronil+Bait-Selected+Strains+of+the+German+Cockro…	Ling-Hui Ang, Wasi Ahmad Nazni, Meng-Kiat Kuah, Alexander Chong Shu-Chien, Chow-Yang Lee	2013-10-01	No	Mutate, Develop
Journal of EcoNomic Entomology	Mosquito	Contact Toxicity and Residual Effects of Selected Insecticides Against the Adult Paederus fuscipes (Coleoptera: Staphylinidae)	http://ucelinks.cdlib.org:8888/sfx_local?url_ver=Z39.88-2004&rfr_id=info%3Asid%2Fucla.worldcat.org%3Aworldcat&rft_val_fmt=info%3Aofi%2Ffmt%3Akev%3Amtx%3Ajournal&rft.genre=article&rft.genre=article&rft_id=info%3Aoclcnum%2F5495010186&rft_id=urn%3AISSN%3A0022-0493&rft.aulast=Bong&rft.aufirst=Lee-Jin&rft.atitle=Contact+Toxicity+and+Residual+Effects+of+Selected+Insecticides+Against+the+Adult+Paederus+…	Lee-Jin Bong, Kok-Boon Neoh, Zairi Jaal, Chow-Yang Lee	2013-12-01	No
Journal of EcoNomic Entomology	Mosquito	Effects of Heat Stress on Survival of Frankliniella occidentalis (ThysaNoptera: Thripidae) and Thrips tabaci (ThysaNoptera: Thripidae)	http://ucelinks.cdlib.org:8888/sfx_local?url_ver=Z39.88-2004&rfr_id=info%3Asid%2Fucla.worldcat.org%3Aworldcat&rft_val_fmt=info%3Aofi%2Ffmt%3Akev%3Amtx%3Ajournal&rft.genre=article&rft.genre=article&rft_id=info%3Aoclcnum%2F5613498012&rft_id=urn%3AISSN%3A0022-0493&rft.aulast=Wang&rft.aufirst=J&rft.auinitm=C&rft.atitle=Effects+of+Heat+Stress+on+Survival+of+Frankliniella+occidentalis+%28ThysaNoptera%3…	J. C. Wang, B. Zhang, J. P. Wang, H. G. Li,2 S. F. Wang, L. J. Sun, and C. Y. Zheng	2014-08-01	Yes	Adapt, Develop
Journal of EcoNomic Entomology	Mosquito	Exposure of Bed Bugs to Metarhizium anisopliae at Different Humidities	http://ucelinks.cdlib.org:8888/sfx_local?url_ver=Z39.88-2004&rfr_id=info%3Asid%2Fucla.worldcat.org%3Aworldcat&rft_val_fmt=info%3Aofi%2Ffmt%3Akev%3Amtx%3Ajournal&rft.genre=article&rft.genre=article&rft_id=info%3Aoclcnum%2F5706678314&rft_id=urn%3AISSN%3A0022-0493&rft.aulast=Ulrich&rft.aufirst=Kevin&rft.auinitm=R&rft.atitle=Exposure+of+Bed+Bugs+to+Metarhizium+anisopliae+at+Different+Humidities&rft.j…	Kevin R. Ulrich, Mark F. Feldlaufer, Matthew Kramer, and Raymond J. St. Leger	2014-12-01	Yes	Mutate
Journal of Insect Physiology	Mosquito	Circadian control of permethrin-resistance in the mosquito Aedes aegypti	http://www.sciencedirect.com/science/article/pii/S0022191010001034	Yung-Yu Yanga,, Yun Liub, Hwa-Jen Tengc, Ivo Saumand, František Sehnald, How-Jing Leeb	2010-03-28	No
Journal of Insect Physiology	Mosquito	Single nucleotide deletion of cqm1 gene results in the Development of resistance to Bacillus sphaericus in Culex quinquefasciatus	http://www.sciencedirect.com/science/article/pii/S0022191013001546	Qing-yun Guo, Quan-xin Cai, Jian-ping Yan, Xiao-min Hu, Da-sheng Zheng, Zhi-ming Yuan	2013-07-02	No	Mutate, Develop
Journal of Insect Physiology	Mosquito	Time-of-day specific changes in metabolic detoxification and insecticide resistance in the malaria mosquito ANopheles gambiae	http://www.sciencedirect.com/science/article/pii/S0022191014000316	Nathaniel J. Balmert, Samuel S.C. Rund, John P. Ghazi, Peng Zhou, Giles E. Duffield,	2014-02-13	No	Mutate, Develop
Pest Management Science	Mosquito	Laboratory evaluation of fipronil, a phenylpyrazole insecticide, against adult ANopheles (Diptera: Culicidae) and investigation of its possible cross-resistance with dieldrin in ANopheles stephensi	http://onlinelibrary.wiley.com/doi/10.1002/1526-4998(200101)57:1%3C41::AID-PS260%3E3.0.CO;2-N/full	Jan Kolaczinski, Chris Curtis	2001-01-05	Yes
Pest Management Science	Mosquito	High level methoprene resistance in the mosquito Ochlerotatus nigromaculis (Ludlow) in Central California	http://onlinelibrary.wiley.com/doi/10.1002/ps.521/full	Anthony Cornel, Matthew Stanich, Rory McAbee, F. Steve Mulligan III	2002-07-08	No	Develop
Pest Management Science	Mosquito	Efficacy of insecticide mixtures against larvae of Culex quinquefasciatus (Say) (Diptera: Culicidae) resistant to pyrethroids and carbamates	http://onlinelibrary.wiley.com/doi/10.1002/ps.809/full	Vincient Corbel, Michel Raymond, Fabrice Chandre, Frédéric Darriet, Jean-Marc Hougard	2003-11-21	No	Develop
Pest Management Science	Mosquito	Pyrethroid tolerance in Culex pipiens pipiens var molestus from Marin County, California	http://onlinelibrary.wiley.com/doi/10.1002/ps.799/full	Rory D McAbee, Kyung-Don Kang, Matthew A Stanich, Julie A Christiansen, Craig E Wheelcock, Allan D Inman, Bruce D Hammock, Anthony Cornel	2003-12-16	Yes	Develop, Mutate
Pest Management Science	Mosquito	Mosquitocidal carbamates with low toxicity to agricultural pests: an advantageous property for insecticide resistance management	http://onlinelibrary.wiley.com/doi/10.1002/ps.3899/abstract	Daniel Swale, Paul Carlier, Joshua Hartsel, Ming Ma, Jeffrey Bloomquist	2004-10-07	No	Develop
Pest Management Science	Mosquito	Resistance in the mosquito, Culex quinquefasciatus, and possible mechanisms for resistance	http://onlinelibrary.wiley.com/doi/10.1002/ps.1090/full	Qiang Xu, Huqi Liu, Lee Zhang, Nannan Liu	2005-07-19	Yes	Mutate, Develop
Pest Management Science	Mosquito	Effects of lambda-cyhalothrin on mosquito larvae and predatory aquatic insects	http://onlinelibrary.wiley.com/doi/10.1002/ps.1279/full	Sharon Lawler, Deborah Dritz, Julie Christiansen, Anthony Cornel	2006-08-10	No	Develop
Pest Management Science	Mosquito	Insecticide resistance in vector mosquitoes in China	http://onlinelibrary.wiley.com/doi/10.1002/ps.1288/full	Feng Cui Michel Raymond	2006-09-04	Yes
Pest Management Science	Mosquito	Filariasis vector in China: insecticide resistance and population structure of mosquito Culex pipiens complex	http://onlinelibrary.wiley.com/doi/10.1002/ps.1356/full	Feng Cui, Yi Tan, Chuan-Ling Qiao	2007-03-26	Yes	Develop
Pest Management Science	Mosquito	Larvicidal activity of Kaempferia galanga rhizome phenylpropaNoids towards three mosquito species	http://onlinelibrary.wiley.com/doi/10.1002/ps.1557/full	Young-Joon Ahn, Nam-Jin Kim, Sang-Gi Byun, Jang-Eun Cho, Keun Chung	2008-03-06	No	Develop
Pest Management Science	Mosquito	Coactivity of sulfide ingredients: a new perspective of the larvicidal activity of garlic essential oil against mosquitoes	http://onlinelibrary.wiley.com/doi/10.1002/ps.1678/full	Athanasios C Kimbaris, Elias Kioulos, George Koliopoulos, Moschos G Polissiou, Antonios Michaelakis	2008-12-18	No	Develop
Pest Management Science	Mosquito	Evaluation of semiochemical toxicity to Aedes aegypti, Ae. albopictus and ANopheles quadrimaculatus (Diptera: Culicidae)	http://onlinelibrary.wiley.com/doi/10.1002/ps.1899/full	Phillip E Kaufman, Rajinder S Mann, Jerry F Butler	2010-02-02	Yes	Develop
Pest Management Science	Mosquito	Persistence of Bacillus thuringiensis israelensis (Bti) in the environment induces resistance to multiple Bti toxins in mosquitoes	http://onlinelibrary.wiley.com/doi/10.1002/ps.2046/abstract	Margot Paris, Guillaume Tetreau, Fabien Laurent, Maud Lelu, Laurence Despres, Jean-Philippe David	2010-10-27	Yes	Emerge, Develop, Acquire
Pest Management Science	Mosquito	Insecticide resistance status of Aedes aegypti (L.) from Colombia	http://onlinelibrary.wiley.com/doi/10.1002/ps.2081/full	Idalyd Fonseca-Gonzalez, Martha Quiñones, Audrey Lenhart, William Brogon	2011-01-06	No	Develop
Pest Management Science	Mosquito	Insecticide susceptibility status in three medically important species of mosquitoes, ANopheles stephensi, Aedes aegypti and Culex quinquefasciatus, from Bruhat Bengaluru Mahanagara Palike, Karnataka, India.	http://onlinelibrary.wiley.com/doi/10.1002/ps.3383/full	Vinaya Shetty, Deepak Sanil, Nadikere Jaya Shetty	2012-08-27	Yes	Develop
Pest Management Science	Mosquito	Susceptibility status of Culex quinquefasciatus (Diptera: Culicidae) populations to the chemical insecticide temephos in Pernambuco, Brazil.	http://onlinelibrary.wiley.com/doi/10.1002/ps.3502/full	Liliane Barbosa Amorim, Elisama Helvecio, Cláudia Maria Fontes de Oliveira, Constância Flávia Junqueira Ayres	2013-04-15	No	Emerge, Mutate
Pest Management Science	Mosquito	Susceptibility status of Aedes aegypti (L.) (Diptera: Culicidae) to temephos in Venezuela	http://onlinelibrary.wiley.com/doi/10.1002/ps.3688/full	Leslie C Alvarez, Gustavo Ponce, Milagros Oviedo, Beatriz Lopez, Adriana E Flores	2013-12-12	No	Emerge
Pest Management Science	Mosquito	Polyenylcyclopropane carboxylic esters with high insecticidal activity	http://onlinelibrary.wiley.com/doi/10.1002/ps.3842/full	Claudia Ferroni, Lucio Bassetti, Valerio Borzatta, Elisa Capparella, Carlotta Gobbi, Alberto Guerrini, Greta Varchi	2014-07-03	No	Develop
Pest Management Science	Mosquito	Development of multifunctional metabolic synergists to suppress the evolution of resistance against pyrethroids in insects that blood feed on humans	http://onlinelibrary.wiley.com/doi/10.1002/ps.3856/full	Melissa Hardstone, Joseph Strycharz, Junheon Kim, Il-Kwon Pak, Kyong Sup Yoon, Young Joon Ahn, Laura Harrington, Si Hyeock Lee, J Marshall Clark	2014-11-17	Yes	Develop
Pest Management Science	Mosquito	Insecticide resistance alleles in wetland and residential populations of the West Nile virus vector Culex pipiens in New Jersey	http://onlinelibrary.wiley.com/doi/10.1002/ps.4011/full	Brian Johnson, Dina Fonseca	2015-05-23	No	Mutate, Develop
Pest Management Science	Mosquito	Larvicidal activity of MagNolia denudata seed hydrodistillate constituents and related compounds and liquid formulations towards two susceptible and two wild mosquito species	http://onlinelibrary.wiley.com/doi/10.1002/ps.4064/full	Zhang-quian Wang, Haribaian Perumalsamy, Mo Wang, Shaohua Shu, Young-Joon Ahn	2015-07-16	No	Develop
The Journal of Experimental Biology	Mosquito	Recombinant bacteria for mosquito control	http://ucelinks.cdlib.org:8888/sfx_local?url_ver=Z39.88-2004&rfr_id=info%3Asid%2Fucla.worldcat.org%3Aworldcat&rft_val_fmt=info%3Aofi%2Ffmt%3Akev%3Amtx%3Ajournal&rft.genre=article&rft.genre=article&rft_id=info%3Aoclcnum%2F112356405&rft_id=urn%3AISSN%3A0022-0949&rft.aulast=Federici&rft.aufirst=BA&rft.atitle=Recombinant+bacteria+for+mosquito+control.&rft.jtitle=The+Journal+of+experimental+biology&rf…	B. A. Federici, H.-W. Park, D. K. Bideshi, M. C. Wirth, J. J. Johnson	2003-01-01	No	Develop
The Journal of Experimental Biology	Mosquito	Characterization of the target of ivermectin, the glutamate-gated chloride channel, from ANopheles gambiae	http://ucelinks.cdlib.org:8888/sfx_local?url_ver=Z39.88-2004&rfr_id=info%3Asid%2Fucla.worldcat.org%3Aworldcat&rft_val_fmt=info%3Aofi%2Ffmt%3Akev%3Amtx%3Ajournal&rft.genre=article&rft.genre=article&rft_id=info%3Aoclcnum%2F5829144962&rft_id=urn%3AISSN%3A0022-0949&rft_id=info%3Adoi%2Fhttp%3A%2F%2Fdx.doi.org%2F10.1242%2Fjeb.118570&rft.aulast=Meyers&rft.aufirst=JI&rft.atitle=Characterization+of+the+ta…	Jacob I. Meyers, Meg Gray, Wojtek Kuklinski, Lucas B. Johnson, Christopher D. SNow, William C. Black IV, Kathryn M. Partin, Brian D. Foy	2015-01-01	No	Develop
Journal of General Virology	Virology	Zidovudine treatment results in the selection of human immuNodeficiency virus type 1 variants whose geNotypes confer increasing levels of drug resistance	http://ucelinks.cdlib.org:8888/sfx_local?url_ver=Z39.88-2004&rfr_id=info%3Asid%2Fucla.worldcat.org%3Aworldcat&rft_val_fmt=info%3Aofi%2Ffmt%3Akev%3Amtx%3Ajournal&rft.genre=article&rft.genre=article&rft_id=info%3Aoclcnum%2F117697721&rft_id=urn%3AISSN%3A0022-1317&rft.aulast=Kellam&rft.aufirst=P&rft.atitle=Zidovudine+treatment+results+in+the+selection+of+human+immuNodeficiency+virus+type+1+variants+w…	Paul Kellam et al.	1994-02-01	Yes	Develop, Mutate
Journal of General Virology	Virology	Interactions between drug resistance mutations in human immuNodeficiency virus type 1 reverse transcriptase	http://ucelinks.cdlib.org:8888/sfx_local?url_ver=Z39.88-2004&rfr_id=info%3Asid%2Fucla.worldcat.org%3Aworldcat&rft_val_fmt=info%3Aofi%2Ffmt%3Akev%3Amtx%3Ajournal&rft.genre=article&rft.genre=article&rft_id=info%3Aoclcnum%2F118423224&rft_id=urn%3AISSN%3A0022-1317&rft.aulast=Larder&rft.aufirst=BA&rft.atitle=Interactions+between+drug+resistance+mutations+in+human+immuNodeficiency+virus+type+1+reverse+…	Brendan A. Larder	1994-05-01	No	Emerge, Develop, Mutate, Acquire
Journal of General Virology	Virology	Possible involvement of cell fusion and viral recombination in generation of human immuNodeficiency virus variants that display dual resistance to AZT and 3TC	http://ucelinks.cdlib.org:8888/sfx_local?url_ver=Z39.88-2004&rfr_id=info%3Asid%2Fucla.worldcat.org%3Aworldcat&rft_val_fmt=info%3Aofi%2Ffmt%3Akev%3Amtx%3Ajournal&rft.genre=article&rft.genre=article&rft_id=info%3Aoclcnum%2F120296298&rft_id=urn%3AISSN%3A0022-1317&rft.aulast=Gu&rft.aufirst=Z&rft.atitle=Possible+involvement+of+cell+fusion+and+viral+recombination+in+generation+of+human+immuNodeficiency…	Zhengxian Gu et al.	1995-05-25	No	Develop, Acquire, Mutate
Journal of General Virology	Virology	Resistance of human immuNodeficiency virus type 1 to protease inhibitors: selection of resistance mutations in the presence and absence of the drug	http://ucelinks.cdlib.org:8888/sfx_local?url_ver=Z39.88-2004&rfr_id=info%3Asid%2Fucla.worldcat.org%3Aworldcat&rft_val_fmt=info%3Aofi%2Ffmt%3Akev%3Amtx%3Ajournal&rft.genre=article&rft.genre=article&rft_id=info%3Aoclcnum%2F117087897&rft_id=urn%3AISSN%3A0022-1317&rft.aulast=Borman&rft.aufirst=AM&rft.atitle=Resistance+of+human+immuNodeficiency+virus+type+1+to+protease+inhibitors%3A+selection+of+resis…	Andrew M. Borman et al.	1996-03-01	No	Emerge, Acquire, Mutate, Adapt
Journal of General Virology	Virology	Rapid selection for an N-linked oligosaccharide by moNoclonal antibodies directed against the V3 loop of human immuNodeficiency virus type 1	http://ucelinks.cdlib.org:8888/sfx_local?url_ver=Z39.88-2004&rfr_id=info%3Asid%2Fucla.worldcat.org%3Aworldcat&rft_val_fmt=info%3Aofi%2Ffmt%3Akev%3Amtx%3Ajournal&rft.genre=article&rft.genre=article&rft_id=info%3Aoclcnum%2F117427871&rft_id=urn%3AISSN%3A0022-1317&rft.aulast=Sch%C3%B8nning&rft.aufirst=K&rft.atitle=Rapid+selection+for+an+N-linked+oligosaccharide+by+moNoclonal+antibodies+directed+again…	Kristian Schonning et al.	1996-04-01	No	Emerge, Develop, Adapt, Mutate
Journal of General Virology	Virology	Concurrent evolution of regions of the envelope and polymerase genes of human immuNodeficiency virus type 1 observed during zidovudine (AZT) therapy	http://ucelinks.cdlib.org:8888/sfx_local?url_ver=Z39.88-2004&rfr_id=info%3Asid%2Fucla.worldcat.org%3Aworldcat&rft_val_fmt=info%3Aofi%2Ffmt%3Akev%3Amtx%3Ajournal&rft.genre=article&rft.genre=article&rft_id=info%3Aoclcnum%2F117394753&rft_id=urn%3AISSN%3A0022-1317&rft.aulast=Sheehy&rft.aufirst=N&rft.atitle=Concurrent+evolution+of+regions+of+the+envelope+and+polymerase+genes+of+human+immuNodeficiency+…	Noreen Sheehy et al.	1996-05-01	No	Develop, Mutate, Acquire
Journal of General Virology	Virology	Human immuNodeficiency virus type 1 population bottleneck during indinavir therapy causes a genetic drift in the env quasispecies	http://ucelinks.cdlib.org:8888/sfx_local?url_ver=Z39.88-2004&rfr_id=info%3Asid%2Fucla.worldcat.org%3Aworldcat&rft_val_fmt=info%3Aofi%2Ffmt%3Akev%3Amtx%3Ajournal&rft.genre=article&rft.genre=article&rft_id=info%3Aoclcnum%2F122217478&rft_id=urn%3AISSN%3A0022-1317&rft.aulast=Iba%CC%81n%CC%83ez&rft.aufirst=A&rft.atitle=Human+immuNodeficiency+virus+type+1+population+bottleneck+during+indinavir+therapy+…	Angela Ibanez et al.	2000-01-01	Yes	Emerge, Develop
Journal of General Virology	Virology	In vitro analysis of human immuNodeficiency virus type 1 resistance to nevirapine and fitness determination of resistant variants	http://ucelinks.cdlib.org:8888/sfx_local?url_ver=Z39.88-2004&rfr_id=info%3Asid%2Fucla.worldcat.org%3Aworldcat&rft_val_fmt=info%3Aofi%2Ffmt%3Akev%3Amtx%3Ajournal&rft.genre=article&rft.genre=article&rft_id=info%3Aoclcnum%2F120391353&rft_id=urn%3AISSN%3A0022-1317&rft.aulast=Iglesias-Ussel&rft.aufirst=MD&rft.atitle=In+vitro+analysis+of+human+immuNodeficiency+virus+type+1+resistance+to+nevirapine+and+…	Maria Dolores Iglesias-Ussel et al.	2001-11-11	Yes	Develop, Emerge, Mutate, Acquire
Journal of General Virology	Virology	A Novel TaqMan real-time PCR assay to estimate ex vivo human immuNodeficiency virus type 1 fitness in the era of multi-target (pol and env) antiretroviral therapy	http://ucelinks.cdlib.org:8888/sfx_local?url_ver=Z39.88-2004&rfr_id=info%3Asid%2Fucla.worldcat.org%3Aworldcat&rft_val_fmt=info%3Aofi%2Ffmt%3Akev%3Amtx%3Ajournal&rft.genre=article&rft.genre=article&rft_id=info%3Aoclcnum%2F111659435&rft_id=urn%3AISSN%3A0022-1317&rft.aulast=Weber&rft.aufirst=J&rft.atitle=A+Novel+TaqMan+real-time+PCR+assay+to+estimate+ex+vivo+human+immuNodeficiency+virus+type+1+fitne…	Jan Weber et al.	2003-08-01	No	Develop
Journal of General Virology	Virology	Influence of naturally occurring insertions in the fingers subdomain of human immuNodeficiency virus type 1 reverse transcriptase on polymerase fidelity and mutation frequencies in vitro	http://ucelinks.cdlib.org:8888/sfx_local?url_ver=Z39.88-2004&rfr_id=info%3Asid%2Fucla.worldcat.org%3Aworldcat&rft_val_fmt=info%3Aofi%2Ffmt%3Akev%3Amtx%3Ajournal&rft.genre=article&rft.genre=article&rft_id=info%3Aoclcnum%2F107824689&rft_id=urn%3AISSN%3A0022-1317&rft.aulast=Curr&rft.aufirst=K&rft.atitle=Influence+of+naturally+occurring+insertions+in+the+fingers+subdomain+of+human+immuNodeficiency+vi…	Kenneth Curr et al.	2006-02-01	No	Emerge
Journal of General Virology	Virology	Biological characterization of human immuNodeficiency virus type 1 subtype C protease carrying indinavir drug-resistance mutations	http://ucelinks.cdlib.org:8888/sfx_local?url_ver=Z39.88-2004&rfr_id=info%3Asid%2Fucla.worldcat.org%3Aworldcat&rft_val_fmt=info%3Aofi%2Ffmt%3Akev%3Amtx%3Ajournal&rft.genre=article&rft.genre=article&rft_id=info%3Aoclcnum%2F109008115&rft_id=urn%3AISSN%3A0022-1317&rft.aulast=Gonzalez&rft.aufirst=LM&rft.atitle=Biological+characterization+of+human+immuNodeficiency+virus+type+1+subtype+C+protease+carryi…	Luis M. F. Gonzalez et al.	2006-05-01	No	Emerge, Mutate
Journal of General Virology	Virology	Structure–function analysis of the ribosomal frameshifting signal of two human immuNodeficiency virus type 1 isolates with increased resistance to viral protease inhibitors	http://ucelinks.cdlib.org:8888/sfx_local?url_ver=Z39.88-2004&rfr_id=info%3Asid%2Fucla.worldcat.org%3Aworldcat&rft_val_fmt=info%3Aofi%2Ffmt%3Akev%3Amtx%3Ajournal&rft.genre=article&rft.genre=article&rft_id=info%3Aoclcnum%2F109914464&rft_id=urn%3AISSN%3A0022-1317&rft.aulast=Girnary&rft.aufirst=R&rft.atitle=Structure-function+analysis+of+the+ribosomal+frameshifting+signal+of+two+human+immuNodeficienc…	Roseanna Girnary et al.	2007-01-01	No	Develop, Mutate
Journal of General Virology	Virology	Recombination increases human immuNodeficiency virus fitness, but Not necessarily diversity	http://ucelinks.cdlib.org:8888/sfx_local?url_ver=Z39.88-2004&rfr_id=info%3Asid%2Fucla.worldcat.org%3Aworldcat&rft_val_fmt=info%3Aofi%2Ffmt%3Akev%3Amtx%3Ajournal&rft.genre=article&rft.genre=article&rft_id=info%3Aoclcnum%2F264300510&rft_id=urn%3AISSN%3A0022-1317&rft_id=info%3Adoi%2Fhttp%3A%2F%2Fdx.doi.org%2F10.1099%2Fvir.0.83668-0&rft.aulast=Vijay&rft.aufirst=NN&rft.atitle=Recombination+increases+h…	N. N. V. Vijay et al.	2008-06-01	No	Emerge, Develop, Mutate
Journal of General Virology	Virology	Resistance pathways of human immuNodeficiency virus type 1 against the combination of zidovudine and lamivudine	http://ucelinks.cdlib.org:8888/sfx_local?url_ver=Z39.88-2004&rfr_id=info%3Asid%2Fucla.worldcat.org%3Aworldcat&rft_val_fmt=info%3Aofi%2Ffmt%3Akev%3Amtx%3Ajournal&rft.genre=article&rft.genre=article&rft_id=info%3Aoclcnum%2F672229632&rft_id=urn%3AISSN%3A0022-1317&rft_id=info%3Adoi%2Fhttp%3A%2F%2Fdx.doi.org%2F10.1099%2Fvir.0.022657-0&rft.aulast=Theys&rft.aufirst=K&rft.atitle=Resistance+pathways+of+hu…	K. Theys et al.	2010-04-20	Yes	Emerge, Develop, Acquire, Mutate
Journal of General Virology	Virology	Emergence of moNoclonal antibody b12-resistant human immuNodeficiency virus type 1 variants during natural infection in the absence of humoral or cellular immune pressure	http://ucelinks.cdlib.org:8888/sfx_local?url_ver=Z39.88-2004&rfr_id=info%3Asid%2Fucla.worldcat.org%3Aworldcat&rft_val_fmt=info%3Aofi%2Ffmt%3Akev%3Amtx%3Ajournal&rft.genre=article&rft.genre=article&rft_id=info%3Aoclcnum%2F607688284&rft_id=urn%3AISSN%3A0022-1317&rft_id=info%3Adoi%2Fhttp%3A%2F%2Fdx.doi.org%2F10.1099%2Fvir.0.017319-0&rft.aulast=Bunnik&rft.aufirst=EM&rft.atitle=Emergence+of+moNoclonal…	Evelien M. Bunnik et al.	2010-05-01	Yes	Emerge
Journal of General Virology	Virology	Human immuNodeficiency virus type 1 evasion of a neutralizing anti-V3 antibody involves acquisition of a potential glycosylation site in V2	http://ucelinks.cdlib.org:8888/sfx_local?url_ver=Z39.88-2004&rfr_id=info%3Asid%2Fucla.worldcat.org%3Aworldcat&rft_val_fmt=info%3Aofi%2Ffmt%3Akev%3Amtx%3Ajournal&rft.genre=article&rft.genre=article&rft_id=info%3Aoclcnum%2F607688278&rft_id=urn%3AISSN%3A0022-1317&rft_id=info%3Adoi%2Fhttp%3A%2F%2Fdx.doi.org%2F10.1099%2Fvir.0.017426-0&rft.aulast=Hatada&rft.aufirst=M&rft.atitle=Human+immuNodeficiency+v…	Makiko Hatada et al.	2010-05-01	Yes	Emerge, Develop
Journal of General Virology	Virology	C-C chemokine receptor type 5 (CCR5) utilization of transmitted and early founder human immuNodeficiency virus type 1 envelopes and sensitivity to small-molecule CCR5 inhibitors	http://ucelinks.cdlib.org:8888/sfx_local?url_ver=Z39.88-2004&rfr_id=info%3Asid%2Fucla.worldcat.org%3Aworldcat&rft_val_fmt=info%3Aofi%2Ffmt%3Akev%3Amtx%3Ajournal&rft.genre=article&rft.genre=article&rft_id=info%3Aoclcnum%2F682938565&rft_id=urn%3AISSN%3A0022-1317&rft_id=info%3Adoi%2Fhttp%3A%2F%2Fdx.doi.org%2F10.1099%2Fvir.0.025270-0&rft.aulast=Hu&rft.aufirst=Q&rft.atitle=C-C+chemokine+receptor+type+…	Qinxue Hu et al.	2010-12-01	No	Emerge
Journal of General Virology	Virology	Removal of two high-manNose N-linked glycans on gp120 renders human immuNodeficiency virus 1 largely resistant to the carbohydrate-binding agent griffithsin	http://ucelinks.cdlib.org:8888/sfx_local?url_ver=Z39.88-2004&rfr_id=info%3Asid%2Fucla.worldcat.org%3Aworldcat&rft_val_fmt=info%3Aofi%2Ffmt%3Akev%3Amtx%3Ajournal&rft.genre=article&rft.genre=article&rft_id=info%3Aoclcnum%2F753985255&rft_id=urn%3AISSN%3A0022-1317&rft_id=info%3Adoi%2Fhttp%3A%2F%2Fdx.doi.org%2F10.1099%2Fvir.0.033092-0&rft.aulast=Huang&rft.aufirst=X&rft.atitle=Removal+of+two+high-manNo…	Xin Huang et al.	2011-10-01	No	Emerge, Mutate
Journal of General Virology	Virology	L74V increases the reverse transcriptase content of HIV-1 virions with Non-nucleoside reverse transcriptase drug-resistant mutations L100I+K103N and K101E+G190S, which results in increased fitness	http://ucelinks.cdlib.org:8888/sfx_local?url_ver=Z39.88-2004&rfr_id=info%3Asid%2Fucla.worldcat.org%3Aworldcat&rft_val_fmt=info%3Aofi%2Ffmt%3Akev%3Amtx%3Ajournal&rft.genre=article&rft.genre=article&rft_id=info%3Aoclcnum%2F849662678&rft_id=urn%3AISSN%3A0022-1317&rft_id=info%3Adoi%2Fhttp%3A%2F%2Fdx.doi.org%2F10.1099%2Fvir.0.050914-0&rft.aulast=Wang&rft.aufirst=J&rft.atitle=L74V+increases+the+reverse…	Jiong Wang et al.	2013-03-25	No	Emerge, Mutate
Journal of General Virology	Virology	Contribution of Gag and protease to variation in susceptibility to protease inhibitors between different strains of subtype B human immuNodeficiency virus type 1	http://ucelinks.cdlib.org:8888/sfx_local?url_ver=Z39.88-2004&rfr_id=info%3Asid%2Fucla.worldcat.org%3Aworldcat&rft_val_fmt=info%3Aofi%2Ffmt%3Akev%3Amtx%3Ajournal&rft.genre=article&rft.genre=article&rft_id=info%3Aoclcnum%2F5534550842&rft_id=urn%3AISSN%3A0022-1317&rft_id=info%3Adoi%2Fhttp%3A%2F%2Fdx.doi.org%2F10.1099%2Fvir.0.055624-0&rft.aulast=Sutherland&rft.aufirst=KA&rft.atitle=Contribution+of+Ga…	Katherine A. Sutherland et al.	2014-01-01	No	Develop, Mutate
Journal of General Virology	Virology	Impact of maraviroc-resistant and low-CCR5-Adapted mutations induced by in vitro passage on sensitivity to anti-envelope neutralizing antibodies	http://ucelinks.cdlib.org:8888/sfx_local?url_ver=Z39.88-2004&rfr_id=info%3Asid%2Fucla.worldcat.org%3Aworldcat&rft_val_fmt=info%3Aofi%2Ffmt%3Akev%3Amtx%3Ajournal&rft.genre=article&rft.genre=article&rft_id=info%3Aoclcnum%2F5605334463&rft_id=urn%3AISSN%3A0022-1317&rft_id=info%3Adoi%2Fhttp%3A%2F%2Fdx.doi.org%2F10.1099%2Fvir.0.062885-0&rft.aulast=Yoshimura&rft.aufirst=K&rft.atitle=Impact+of+maraviroc-…	Kazuhisa Yoshimura et al.	2014-08-01	No	Develop, Emerge, Mutate, Acquire
Journal of General Virology	Virology	Novel inhibitors of human immuNodeficiency virus type 2 infectivity	http://ucelinks.cdlib.org:8888/sfx_local?url_ver=Z39.88-2004&rfr_id=info%3Asid%2Fucla.worldcat.org%3Aworldcat&rft_val_fmt=info%3Aofi%2Ffmt%3Akev%3Amtx%3Ajournal&rft.genre=article&rft.genre=article&rft_id=info%3Aoclcnum%2F5699337828&rft_id=urn%3AISSN%3A0022-1317&rft_id=info%3Adoi%2Fhttp%3A%2F%2Fdx.doi.org%2F10.1099%2Fvir.0.069864-0&rft.aulast=Beach&rft.aufirst=LB&rft.atitle=Novel+inhibitors+of+hum…	Lauren B. Beach et al.	2014-12-01	Yes	Emerge, Develop
Journal of General Virology	Virology	Identification of RNA helicases in human immuNodeficiency virus 1 (HIV-1) replication – a targeted small interfering RNA library screen using pseudotyped and WT HIV-1	http://ucelinks.cdlib.org:8888/sfx_local?url_ver=Z39.88-2004&rfr_id=info%3Asid%2Fucla.worldcat.org%3Aworldcat&rft_val_fmt=info%3Aofi%2Ffmt%3Akev%3Amtx%3Ajournal&rft.genre=article&rft.genre=article&rft_id=info%3Aoclcnum%2F5841888781&rft_id=urn%3AISSN%3A0022-1317&rft_id=info%3Adoi%2Fhttp%3A%2F%2Fdx.doi.org%2F10.1099%2Fvir.0.000092&rft.aulast=Williams&rft.aufirst=CA&rft.atitle=Identification+of+RNA+…	Claire A. Williams et al.	2014-12-18	No	Mutate, Emerge
Journal of General Virology	Virology	CD4 binding site broadly neutralizing antibody selection of HIV-1 escape mutants	http://ucelinks.cdlib.org:8888/sfx_local?url_ver=Z39.88-2004&rfr_id=info%3Asid%2Fucla.worldcat.org%3Aworldcat&rft_val_fmt=info%3Aofi%2Ffmt%3Akev%3Amtx%3Ajournal&rft.genre=article&rft.genre=article&rft_id=info%3Aoclcnum%2F5877325519&rft_id=urn%3AISSN%3A0022-1317&rft_id=info%3Adoi%2Fhttp%3A%2F%2Fdx.doi.org%2F10.1099%2Fvir.0.000120&rft.aulast=Dreja&rft.aufirst=H&rft.atitle=CD4+binding+site+broadly+n…	Hanna Dreja et al.	2015-07-01	No	Emerge, Mutate
Journal of Virology	Virology	Persistence of Azidothymidine-Resistant Human ImmuNodeficiency Virus Type 1 RNA GeNotypes in Posttreatment Sera	http://jvi.asm.org/content/66/9/5627.full.pdf+html	Jan Albert et al.	1992-06-12	No	Develop, Adapt
Journal of Virology	Virology	Analysis of the Thymidine Kinase Genes from Acyclovir-Resistant Mutants of Varicella-Zoster Virus Isolated from Patients with AIDS	http://jvi.asm.org/content/67/2/1024.full.pdf+html	Christine L. Talarico et al.	1992-11-13	No	Develop, Mutate
Journal of Virology	Virology	Treatment of Human ImmuNodeficiency Virus Type 1 (HIV-1)-Infected Cells with Combinations of HIV-1-Specific Inhibitors Results in a Different Resistance Pattern Than Does Treatment with Single-Drug Therapy	http://jvi.asm.org/content/67/9/5353.full.pdf+html	Jan Balzarini et al.	1993-05-17	No	Emerge, Develop, Acquire, Mutate
Journal of Virology	Virology	Mutagenic Study of Codons 74 and 215 of the Human ImmuNodeficiency Virus Type 1 Reverse Transcriptase, Which Are Significant in Nucleoside Analog Resistance	http://jvi.asm.org/content/68/5/3421.full.pdf+html	Simon F. Lacey and Brendan A. Larder	1994-02-08	No	Develop, Acquire, Mutate
Journal of Virology	Virology	Resistance to Nucleoside Analogs of Selective Mutants of Human ImmuNodeficiency Virus Type 2 Reverse Transcriptase	http://jvi.asm.org/content/69/1/509.full.pdf+html	Michael Perach et al.	1994-10-11	No	Emerge, Mutate
Journal of Virology	Virology	Selection and Analysis of Human ImmuNodeficiency Virus Type 1 Variants with Increased Resistance to ABT-538, a Novel Protease Inhibitor	http://jvi.asm.org/content/69/2/701.full.pdf+html	Martin Makowitz et al.	1994-11-01	No	Emerge, Mutate
Journal of Virology	Virology	Transduction of Human CD341 Hematopoietic Progenitor Cells by a Retroviral Vector Expressing an RRE Decoy Inhibits Human ImmuNodeficiency Virus Type 1 Replication in MyelomoNocytic Cells Produced in Long-Term Culture	http://jvi.asm.org/content/70/7/4352.full.pdf+html	Ingrid Bahner et al.	1996-04-12	Yes	Develop, Emerge
Journal of Virology	Virology	Subunit-Specific Mutagenesis of the Cysteine 280 Residue of the Reverse Transcriptase of Human ImmuNodeficiency Virus Type 1: Effects on Sensitivity to a Specific Inhibitor of the RNase H Activity	http://jvi.asm.org/content/71/7/5668.full.pdf+html	S. Loya et al.	1997-03-28	No	Emerge, Mutate
Journal of Virology	Virology	Human ImmuNodeficiency Virus Replication and GeNotypic Resistance in Blood and Lymph Nodes after a Year of Potent Antiretroviral Therapy	http://jvi.asm.org/content/72/3/2422.full	Huldrych F. Gunthard et al.	1998-03-01	Yes	Emerge, Mutate, Develop
Journal of Virology	Virology	Increased Misincorporation Fidelity Observed for Nucleoside Analog Resistance Mutations M184V and E89G in Human ImmuNodeficiency Virus Type 1 Reverse Transcriptase Does Not Correlate with the Overall Error Rate Measured In Vitro	http://jvi.asm.org/content/72/5/4224.full	William C. Drosopoulos and Vinayaka R. Prasad	1998-05-01	Yes	Emerge, Mutate
Journal of Virology	Virology	The M184V Mutation in the Reverse Transcriptase of Human ImmuNodeficiency Virus Type 1 Impairs Rescue of Chain-Terminated DNA Synthesis	http://jvi.asm.org/content/74/8/3579.full	Mathias Gotte et al.	2000-04-01	No	Emerge, Mutate
Journal of Virology	Virology	Reduced Susceptibility of Human ImmuNodeficiency Virus Type 1 (HIV-1) from Patients with Primary HIV Infection to Nonnucleoside Reverse Transcriptase Inhibitors Is Associated with Variation at Novel AmiNo Acid Sites	http://jvi.asm.org/content/74/22/10269.full	Andrew J. Leigh Brown et al.	2000-11-01	No	Develop, Mutate
Journal of Virology	Virology	The N-Terminal V3 Loop Glycan Modulates the Interaction of Clade A and B Human ImmuNodeficiency Virus Type 1 Envelopes with CD4 and Chemokine Receptors	http://jvi.asm.org/content/74/23/11008.full	Susan E. Malenbaum et al.	2000-12-01	No	Emerge, Mutate
Journal of Virology	Virology	Reversal of Human ImmuNodeficiency Virus Type 1 IIIB to a Neutralization-Resistant PheNotype in an Accidentally Infected Laboratory Worker with a Progressive Clinical Course	http://jvi.asm.org/content/75/5/2246.full	Tim Beaumont et al.	2001-03-01	Yes	Emerge, Mutate
Journal of Virology	Virology	Functional Correlates of Insertion Mutations in the Protease Gene of Human ImmuNodeficiency Virus Type 1 Isolates from Patients	http://jvi.asm.org/content/75/22/11227.full	Eun-Young Kim et al.	2001-11-01	No	Develop, Emerge, Mutate, Acquire
Journal of Virology	Virology	Altered Substrate Specificity of Drug-Resistant Human ImmuNodeficiency Virus Type 1 Protease	http://jvi.asm.org/content/76/3/1359.full	Deborah S. Dauber et al.	2002-02-01	No	Develop, Mutate, Acquire
Journal of Virology	Virology	Anti-TAR Polyamide Nucleotide Analog Conjugated with a Membrane-Permeating Peptide Inhibits Human ImmuNodeficiency Virus Type 1 Production	http://jvi.asm.org/content/76/8/3881.full	Neerja Kaushik et al.	2002-04-01	No	Emerge, Mutate
Journal of Virology	Virology	Combination of Drugs and Drug-Resistant Reverse Transcriptase Results in a Multiplicative Increase of Human ImmuNodeficiency Virus Type 1 Mutant Frequencies	http://jvi.asm.org/content/76/18/9253.full	Louis M. Mansky et al.	2002-09-01	No	Develop, Mutate
Journal of Virology	Virology	Insertions in the Reverse Transcriptase Increase both Drug Resistance and Viral Fitness in a Human ImmuNodeficiency Virus Type 1 Isolate Harboring the Multi-Nucleoside Reverse Transcriptase Inhibitor Resistance 69 Insertion Complex Mutation	http://jvi.asm.org/content/76/20/10546.full	Miguel E. QuiNones-Mateu et al.	2002-10-01	No	Develop, Mutate
Journal of Virology	Virology	ActiNomycin D Induces High-Level Resistance to Thymidine Analogs in Replication of Human ImmuNodeficiency Virus Type 1 by Interfering with Host Cell Thymidine Kinase Expression	http://jvi.asm.org/content/77/2/1011.full	Tomozumi Imamichi et al.	2003-01-01	No	Emerge, Develop, Mutate
Journal of Virology	Virology	Continued Production of Drug-Sensitive Human ImmuNodeficiency Virus Type 1 in Children on Combination Antiretroviral Therapy Who Have Undetectable Viral Loads	http://jvi.asm.org/content/78/2/968.full	Deborah Persaud et al.	2004-01-01	Yes	Develop, Mutate, Emerge
Journal of Virology	Virology	Genetic and PheNotypic Analyses of Human ImmuNodeficiency Virus Type 1 Escape from a Small-Molecule CCR5 Inhibitor	http://jvi.asm.org/content/78/6/2790.full	Shawn E. Kohmann et al.	2004-03-01	Yes	Develop, Mutate
Journal of Virology	Virology	Spirodiketopiperazine-Based CCR5 Inhibitor Which Preserves CC-Chemokine/CCR5 Interactions and Exerts Potent Activity against R5 Human ImmuNodeficiency Virus Type 1 In Vitro	http://jvi.asm.org/content/78/16/8654.full	Kenji Maeda et al.	2004-08-01	No	Develop, Mutate, Acquire
Journal of Virology	Virology	Independent Evolution of Human ImmuNodeficiency Virus (HIV) Drug Resistance Mutations in Diverse Areas of the Brain in HIV-Infected Patients, with and without Dementia, on Antiretroviral Treatment	http://jvi.asm.org/content/78/18/10133.full	Theresa K.Smit et al.	2004-09-01	Yes	Develop, Mutate, Emerge
Journal of Virology	Virology	Genetic Composition of Human ImmuNodeficiency Virus Type 1 in Cerebrospinal Fluid and Blood without Treatment and during Failing Antiretroviral Therapy	http://jvi.asm.org/content/79/3/1772.full	M. C. Strain et al.	2005-02-01	Yes	Emerge, Develop, Mutate
Journal of Virology	Virology	Induction of T-Cell Immunity to Antiretroviral Drug-Resistant Human ImmuNodeficiency Virus Type 1	http://jvi.asm.org/content/79/12/7728.full	Ivan Stratov et al.	2005-06-01	No	Develop, Mutate, Emerge
Journal of Virology	Virology	Characterization and Structural Analysis of Novel Mutations in Human ImmuNodeficiency Virus Type 1 Reverse Transcriptase Involved in the Regulation of Resistance to Nonnucleoside Inhibitors	http://jvi.asm.org/content/81/20/11507.full	Francesca Ceccherini-Silberstein et al.	2007-08-08	Yes	Develop, Emerge, Adapt, Mutate
Journal of Virology	Virology	Persistence of Transmitted Drug Resistance among Subjects with Primary Human ImmuNodeficiency Virus Infection	http://jvi.asm.org/content/82/11/5510.full	Susan J. Little et al.	2008-03-19	Yes	Emerge, Mutate, Acquire
Journal of Virology	Virology	Impact of Human ImmuNodeficiency Virus Type 1 Resistance to Protease Inhibitors on Evolution of Resistance to the Maturation Inhibitor Bevirimat (PA-457	http://jvi.asm.org/content/83/10/4884.full	Catherine S. Adamson et al.	2009-03-11	Yes	Emerge, Develop, Acquire, Mutate
Journal of Virology	Virology	The Impact of Individual Human ImmuNodeficiency Virus Type 1 Protease Mutations on Drug Susceptibility Is Highly Influenced by Complex Interactions with the Background Protease Sequence	http://jvi.asm.org/content/83/18/9512.full	H. Van Marck et al.	2009-07-08	No	Develop, Mutate
Journal of Virology	Virology	Nature, Position, and Frequency of Mutations Made in a Single Cycle of HIV-1 Replication	http://jvi.asm.org/content/84/19/9864.full	Michael E. Abram et al.	2010-07-21	No	Develop
Journal of Virology	Virology	Human APOBEC3G-Mediated Editing Can Promote HIV-1 Sequence Diversification and Accelerate Adaptation to Selective Pressure	http://jvi.asm.org/content/84/19/10402.full	Eun-Young Kim et al.	2010-07-21	No	Develop, Emerge, Acquire, Mutate
Journal of Virology	Virology	Estimating Frequencies of MiNority Nevirapine-Resistant Strains in Chronically HIV-1-Infected Individuals Naïve to Nevirapine by Using Stochastic Simulations and a Mathematical Model	http://jvi.asm.org/content/84/19/10230.full	Saikrishna Gadhamsetty et al.	2010-07-28	Yes	Mutate
Journal of Virology	Virology	Long-Term Restriction by APOBEC3F Selects Human ImmuNodeficiency Virus Type 1 Variants with Restored Vif Function	http://jvi.asm.org/content/84/19/10209.full	John S. Albin et al.	2010-08-04	Yes	Emerge, Develop, Acquire, Mutate
Journal of Virology	Virology	Genetic Diversity of Simian ImmuNodeficiency Virus Encoding HIV-1 Reverse Transcriptase Persists in Macaques despite Antiretroviral Therapy	http://jvi.asm.org/content/85/2/1067.full	Mary Kearney et al.	2010-11-17	No	Emerge, Mutate, Develop
Journal of Virology	Virology	Resistance of Human ImmuNodeficiency Virus Type 1 to a Third-Generation Fusion Inhibitor Requires Multiple Mutations in gp41 and Is Accompanied by a Dramatic Loss of gp41 Function	http://jvi.asm.org/content/85/20/10785.full	Dirk Eggink et al.	2011-08-10	Yes	Emerge, Acquire, Mutate
Journal of Virology	Virology	HIV-1 and HIV-2 Reverse Transcriptases: Different Mechanisms of Resistance to Nucleoside Reverse Transcriptase Inhibitors	http://jvi.asm.org/content/86/10/5885.full	Paul L. Boyer et al.	2012-03-21	No	Develop, Acquire, Mutate
Journal of Virology	Virology	Loss of the Protease Dimerization Inhibition Activity of Tipranavir (TPV) and Its Association with the Acquisition of Resistance to TPV by HIV-1	http://jvi.asm.org/content/86/24/13384.full	Manabu Aoki et al.	2012-09-26	No	Develop, Emerge, Acquire, Mutate
Journal of Virology	Virology	Selection of Drug-Resistant Feline ImmuNodeficiency Virus (FIV) Encoding FIV/HIV Chimeric Protease in the Presence of HIV-Specific Protease Inhibitors	http://jvi.asm.org/content/87/15/8524.full	Ying-Chuan Lin et al.	2013-05-29	Yes	Develop, Emerge, Mutate
Journal of Virology	Virology	Latent HIV-1 Can Be Reactivated by Cellular Superinfection in a Tat-Dependent Manner, Which Can Lead to the Emergence of Multidrug-Resistant Recombinant Viruses	http://jvi.asm.org/content/87/17/9620.full	Daniel A. Donahue et al.	2013-06-26	Yes	Develop, Mutate, Emerge
Journal of Virology	Virology	Vif Proteins from Diverse Primate Lentiviral Lineages Use the Same Binding Site in APOBEC3G	http://jvi.asm.org/content/87/21/11861.full	Michael Letko et al.	2013-08-28	No	Adapt
Plos Pathogens	Virology	Why Do HIV-1 and HIV-2 Use Different Pathways to Develop AZT Resistance?	http://journals.plos.org/plospathogens/article?id=10.1371/journal.ppat.0020010	Paul L. Boyer et al.	2006-02-17	Yes	Develop, Acquire, Mutate
Plos Pathogens	Virology	Reconstitution of an Infectious Human EndogeNous Retrovirus	http://journals.plos.org/plospathogens/article?id=10.1371/journal.ppat.0030010	Young Nam Lee et al.	2007-01-26	Yes
Plos Pathogens	Virology	Virus Evolution Reveals an Exclusive Role for LEDGF/p75 in Chromosomal Tethering of HIV	http://journals.plos.org/plospathogens/article?id=10.1371/journal.ppat.0030047	Anneleen Hombrouck et al.	2007-03-30	Yes	Develop
Plos Pathogens	Virology	Identification of a CCR5-Expressing T Cell Subset That Is Resistant to R5-Tropic HIV Infection	http://journals.plos.org/plospathogens/article?id=10.1371/journal.ppat.0030058	Kyra Oswald-Richter et al.	2007-04-27	No	Emerge
Plos Pathogens	Virology	Escape of HIV-1 from a Small Molecule CCR5 Inhibitor Is Not Associated with a Fitness Loss	http://journals.plos.org/plospathogens/article?id=10.1371/journal.ppat.0030079	Cleo G Anastassopoulou et al.	2007-06-01	No	Develop, Emerge, Acquire
Plos Pathogens	Virology	Small-Molecule Inhibition of HIV pre-mRNA Splicing as a Novel Antiretroviral Therapy to Overcome Drug Resistance	http://journals.plos.org/plospathogens/article?id=10.1371/journal.ppat.0030159	Nadia Bakkour et al.	2007-10-26	No	Emerge, Develop, Acquire
Plos Pathogens	Virology	Target Cell APOBEC3C Can Induce Limited G-to-A Mutation in HIV-1	http://journals.plos.org/plospathogens/article?id=10.1371/journal.ppat.0030153	Khaoula Bourara et al.	2007-10-26	Yes	Develop, Adapt, Mutate, Acquire
Plos Pathogens	Virology	Gag Mutations Strongly Contribute to HIV-1 Resistance to Protease Inhibitors in Highly Drug-Experienced Patients besides Compensating for Fitness Loss	http://journals.plos.org/plospathogens/article?id=10.1371/journal.ppat.1000345	Elisabeth Dam et al.	2009-03-20	Yes	Emerge, Develop, Mutate
Plos Pathogens	Virology	Likely Role of APOBEC3G-Mediated G-to-A Mutations in HIV-1 Evolution and Drug Resistance	http://journals.plos.org/plospathogens/article?id=10.1371/journal.ppat.1000367	Patric Jern et al.	2009-04-03	Yes	Emerge, Mutate
Plos Pathogens	Virology	Two HIV-1 Variants Resistant to Small Molecule CCR5 Inhibitors Differ in How They Use CCR5 for Entry	http://journals.plos.org/plospathogens/article?id=10.1371/journal.ppat.1000548	Reem Berro et al.	2009-08-14	Yes	Develop, Adapt, Mutate, Acquire
Plos Pathogens	Virology	Escape from Autologous Neutralizing Antibodies in Acute/Early Subtype C HIV-1 Infection Requires Multiple Pathways	http://journals.plos.org/plospathogens/article?id=10.1371/journal.ppat.1000594	Rong Rong et al.	2009-09-18	No	Develop
Plos Pathogens	Virology	Escape of HIV-1-Infected Dendritic Cells from TRAIL-Mediated NK Cell Cytotoxicity during NK-DC Cross-Talk—A Pivotal Role of HMGB1	http://journals.plos.org/plospathogens/article?id=10.1371/journal.ppat.1000862	Marie-Therese Melki et al.	2010-04-15	No	Develop, Acquire
Plos Pathogens	Virology	Quasispecies Theory and the Behavior of RNA Viruses	http://journals.plos.org/plospathogens/article?id=10.1371/journal.ppat.1001005	Adam S. Lauring et al.	2010-07-22	Yes	Develop
Plos Pathogens	Virology	Generation of Neutralizing Antibodies and Divergence of SIVmac239 in CyNomolgus Macaques Following Short-Term Early Antiretroviral Therapy	http://journals.plos.org/plospathogens/article?id=10.1371/journal.ppat.1001084	Gulsen Ozkaya Sahin et al.	2010-09-02	Yes	Emerge
Plos Pathogens	Virology	Engineering HIV-Resistant Human CD4+ T Cells with CXCR4-Specific Zinc-Finger Nucleases	http://journals.plos.org/plospathogens/article?id=10.1371/journal.ppat.1002020	Craig B. Wilen et al.	2011-04-14	No	Mutate
Plos Pathogens	Virology	Niclosamide Is a Proton Carrier and Targets Acidic Endosomes with Broad Antiviral Effects	http://journals.plos.org/plospathogens/article?id=10.1371/journal.ppat.1002976	Andreas Jeugeit et al.	2012-10-25	No	Emerge, Mutate
Plos Pathogens	Virology	Structural and Functional Insights into the HIV-1 Maturation Inhibitor Binding Pocket	http://journals.plos.org/plospathogens/article?id=10.1371/journal.ppat.1002997	Kayoko Waki et al.	2012-11-08	No	Emerge, Acquire, Mutate
Plos Pathogens	Virology	Vaccines: From Empirical Development to Rational Design	http://journals.plos.org/plospathogens/article?id=10.1371/journal.ppat.1003001	Christine Rueckert et al.	2012-11-08	No	Emerge
Plos Pathogens	Virology	Increased Functional Stability and Homogeneity of Viral Envelope Spikes through Directed Evolution	http://journals.plos.org/plospathogens/article?id=10.1371/journal.ppat.1003184	Daniel P. Leaman et al.	2013-02-28	Yes
Plos Pathogens	Virology	HIV Restriction by APOBEC3 in Humanized Mice	http://journals.plos.org/plospathogens/article?id=10.1371/journal.ppat.1003242	John F. Krisko et al.	2013-03-28	No	Emerge, Develop
Plos Pathogens	Virology	Evidence for a Continuous Drift of the HIV-1 Species towards Higher Resistance to Neutralizing Antibodies over the Course of the Epidemic	http://journals.plos.org/plospathogens/article?id=10.1371/journal.ppat.1003477	Melanie Bouvin-Pley et al.	2013-07-04	Yes
Plos Pathogens	Virology	Assisted Evolution Enables HIV-1 to Overcome a High TRIM5α-Imposed Genetic Barrier to Rhesus Macaque Tropism	http://journals.plos.org/plospathogens/article?id=10.1371/journal.ppat.1003667	Steven J. Soll et al.	2013-09-26	Yes	Acquire, Mutate
Plos Pathogens	Virology	Lack of Detectable HIV-1 Molecular Evolution during Suppressive Antiretroviral Therapy	http://journals.plos.org/plospathogens/article?id=10.1371/journal.ppat.1004010	Mary F. Kearney et al	2014-03-20	Yes	Emerge, Mutate
Plos Pathogens	Virology	Persistence of Transmitted HIV-1 Drug Resistance Mutations Associated with Fitness Costs and Viral Genetic Backgrounds	http://journals.plos.org/plospathogens/article?id=10.1371/journal.ppat.1004722	Wan-Lin Yang et al.	2015-03-23	Yes	Emerge, Mutate
Plos Pathogens	Virology	Capacity of Broadly Neutralizing Antibodies to Inhibit HIV-1 Cell-Cell Transmission Is Strain- and Epitope-Dependent	http://journals.plos.org/plospathogens/article?id=10.1371/journal.ppat.1004966	Lucia Reh et al.	2015-07-09	Yes
The American Journal of Tropical Medicine	Virology	Drug Resistance Surveillance in Resource-Poor Settings: Current Methods and Considerations for TB, HIV, and Malaria	http://www.ajtmh.org/content/84/2/192.full	Bethany L. Hedt et al.	2011-01-01	No	Emerge, Develop, Mutate, Acquire
Virology	Virology	KNocking-Out Concentrations of HIV-1-Specific Inhibitors Completely Suppress HIV-1 Infection and Prevent the Emergence of Drug-Resistant Virus	http://www.sciencedirect.com/science/article/pii/S0042682283715138	Jan Balzarini et al.	1993-10-01	No	Mutate, Emerge
Virology	Virology	Human ImmuNodeficiency Virus Type 1 Genetic Evolution in Patients with Prolonged Suppression of Plasma Viremia	http://ac.els-cdn.com/S0042682299996010/1-s2.0-S0042682299996010-main.pdf?_tid=7e99025e-39f2-11e6-88ad-00000aacb35f&acdnat=1466762615_112cfa0e34e0779a1f3b305181407fb7	Miguel-Angel Martinez et al.	1999-01-13	Yes	Emerge
Virology	Virology	Site-Directed Mutagenesis of Human ImmuNodeficiency Virus Type 1 Reverse Transcriptase at AmiNo Acid Position 138	http://ac.els-cdn.com/S0042682200907426/1-s2.0-S0042682200907426-main.pdf?_tid=3875b6da-39e5-11e6-8e0f-00000aab0f6c&acdnat=1466756913_96680b830e69272a2adefe01bf0297c0	Heidi Pelemans et al.	2001-01-05	No	Develop, Emerge, Mutate
Virology	Virology	Evolution of Total and Integrated HIV-1 DNA and Change in DNA Sequences in Patients with Sustained Plasma Virus Suppression	http://ac.els-cdn.com/S0042682202916211/1-s2.0-S0042682202916211-main.pdf?_tid=a0754f66-39f4-11e6-84fe-00000aacb35f&acdnat=1466763530_84d5bab18d191aa692842014604604c2	Jacques Izopet et al.	2002-06-13	Yes	Emerge
Virology	Virology	Negative effect of the M184V mutation in HIV-1 reverse transcriptase on initiation of viral DNA synthesis	http://ucelinks.cdlib.org:8888/sfx_local?url_ver=Z39.88-2004&rfr_id=info%3Asid%2Fucla.worldcat.org%3Aworldcat&rft_val_fmt=info%3Aofi%2Ffmt%3Akev%3Amtx%3Ajournal&rft.genre=article&rft.genre=article&rft_id=info%3Aoclcnum%2F4926876717&rft_id=urn%3AISSN%3A0042-6822&rft.aulast=Wei&rft.aufirst=Xin&rft.atitle=Negative+effect+of+the+M184V+mutation+in+HIV-1+reverse+transcriptase+on+initiation+of+viral+DNA…	Xin Wei et al.	2003-06-20	No	Emerge, Mutate
Virology	Virology	Mutations at position 184 of human immunodeficiency virus type-1 reverse transcriptase affect virus titer and viral DNA synthesis	http://ucelinks.cdlib.org:8888/sfx_local?url_ver=Z39.88-2004&rfr_id=info%3Asid%2Fucla.worldcat.org%3Aworldcat&rft_val_fmt=info%3Aofi%2Ffmt%3Akev%3Amtx%3Ajournal&rft.genre=article&rft.genre=article&rft_id=info%3Aoclcnum%2F4927140500&rft_id=urn%3AISSN%3A0042-6822&rft.aulast=Julias&rft.aufirst=John&rft.auinitm=G&rft.atitle=Mutations+at+position+184+of+human+immunodeficiency+virus+type-1+reverse+tran…	John G Juliasa, Paul L Boyerb, Mary Jane McWilliamsb, W.Gregory Alvordc, Stephen H Hughes	2004-04-25	No	Emerge, Mutate
Virology	Virology	Differential virus evolution in blood and genital tract of HIV-infected females: evidence for the involvement of drug and Non-drug resistance-associated mutations	http://ucelinks.cdlib.org:8888/sfx_local?url_ver=Z39.88-2004&rfr_id=info%3Asid%2Fucla.worldcat.org%3Aworldcat&rft_val_fmt=info%3Aofi%2Ffmt%3Akev%3Amtx%3Ajournal&rft.genre=article&rft.genre=article&rft_id=info%3Aoclcnum%2F4927150120&rft_id=urn%3AISSN%3A0042-6822&rft.aulast=Tirado&rft.aufirst=Grissell&rft.atitle=Differential+virus+evolution+in+blood+and+genital+tract+of+HIV-infected+females%3A+evid…	Grissell Tirado et al.	2004-07-01	Yes	Emerge, Develop, Mutate
Virology	Virology	Tryptophan scanning mutagenesis of aromatic residues within the polymerase domain of HIV-1 reverse transcriptase: critical role of Phe-130 for p51 function and second-site revertant restoring viral replication capacity	http://ucelinks.cdlib.org:8888/sfx_local?url_ver=Z39.88-2004&rfr_id=info%3Asid%2Fucla.worldcat.org%3Aworldcat&rft_val_fmt=info%3Aofi%2Ffmt%3Akev%3Amtx%3Ajournal&rft.genre=article&rft.genre=article&rft_id=info%3Aoclcnum%2F4927150023&rft_id=urn%3AISSN%3A0042-6822&rft.aulast=Olivares&rft.aufirst=Isabel&rft.atitle=Tryptophan+scanning+mutagenesis+of+aromatic+residues+within+the+polymerase+domain+of+HI…	Isabel Olivares et al.	2004-07-01	Yes	Mutate
Virology	Virology	Spleen necrosis virus-based vector delivery of anti-HIV-1 genes potently protects human hematopoietic cells from HIV-1 infection	http://ucelinks.cdlib.org:8888/sfx_local?url_ver=Z39.88-2004&rfr_id=info%3Asid%2Fucla.worldcat.org%3Aworldcat&rft_val_fmt=info%3Aofi%2Ffmt%3Akev%3Amtx%3Ajournal&rft.genre=article&rft.genre=article&rft_id=info%3Aoclcnum%2F4927171206&rft_id=urn%3AISSN%3A0042-6822&rft.aulast=Marusich&rft.aufirst=Elena&rft.auinitm=I&rft.atitle=Spleen+necrosis+virus-based+vector+delivery+of+anti-HIV-1+genes+potently+p…	Elena I. Marusich et al.	2005-02-05	No	Develop
Virology	Virology	Inhibition of HIV-1 replication by caffeine and caffeine-related methylxanthines	http://ucelinks.cdlib.org:8888/sfx_local?url_ver=Z39.88-2004&rfr_id=info%3Asid%2Fucla.worldcat.org%3Aworldcat&rft_val_fmt=info%3Aofi%2Ffmt%3Akev%3Amtx%3Ajournal&rft.genre=article&rft.genre=article&rft_id=info%3Aoclcnum%2F4927174704&rft_id=urn%3AISSN%3A0042-6822&rft.aulast=Nunnari&rft.aufirst=Giuseppe&rft.atitle=Inhibition+of+HIV-1+replication+by+caffeine+and+caffeine-related+methylxanthines&rft.j…	Giuseppe Nunnari et al.	2005-05-10	No	Develop, Emerge
Virology	Virology	Generation and properties of a human immuNodeficiency virus type 1 isolate resistant to the small molecule CCR5 inhibitor, SCH-417690 (SCH-D)	http://ucelinks.cdlib.org:8888/sfx_local?url_ver=Z39.88-2004&rfr_id=info%3Asid%2Fucla.worldcat.org%3Aworldcat&rft_val_fmt=info%3Aofi%2Ffmt%3Akev%3Amtx%3Ajournal&rft.genre=article&rft.genre=article&rft_id=info%3Aoclcnum%2F4927176964&rft_id=urn%3AISSN%3A0042-6822&rft.aulast=Marozsan&rft.aufirst=Andre&rft.auinitm=J&rft.atitle=Generation+and+properties+of+a+human+immuNodeficiency+virus+type+1+isolate…	Andre J. Marozsan et al.	2005-07-20	Yes	Develop, Emerge
Virology	Virology	Neutralization and infectivity characteristics of envelope glycoproteins from human immuNodeficiency virus type 1 infected doNors whose sera exhibit broadly cross-reactive neutralizing activity	http://ucelinks.cdlib.org:8888/sfx_local?url_ver=Z39.88-2004&rfr_id=info%3Asid%2Fucla.worldcat.org%3Aworldcat&rft_val_fmt=info%3Aofi%2Ffmt%3Akev%3Amtx%3Ajournal&rft.genre=article&rft.genre=article&rft_id=info%3Aoclcnum%2F4927187355&rft_id=urn%3AISSN%3A0042-6822&rft.aulast=Cham&rft.aufirst=Fatim&rft.atitle=Neutralization+and+infectivity+characteristics+of+envelope+glycoproteins+from+human+immuNode…	Fatim Cham et al.	2006-03-30	Yes	Emerge, Mutate
Virology	Virology	Co-evolution of nelfinavir-resistant HIV-1 protease and the p1–p6 substrate	http://ucelinks.cdlib.org:8888/sfx_local?url_ver=Z39.88-2004&rfr_id=info%3Asid%2Fucla.worldcat.org%3Aworldcat&rft_val_fmt=info%3Aofi%2Ffmt%3Akev%3Amtx%3Ajournal&rft.genre=article&rft.genre=article&rft_id=info%3Aoclcnum%2F4927188271&rft_id=urn%3AISSN%3A0042-6822&rft.aulast=Kolli&rft.aufirst=Madhavi&rft.atitle=Co-evolution+of+nelfinavir-resistant+HIV-1+protease+and+the+p1-p6+substrate&rft.jtitle=Vi…	Madhavi Kolli et al.	2006-04-10	Yes	Mutate
Virology	Virology	Relative replication fitness of efavirenz-resistant mutants of HIV-1: Correlation with frequency during clinical therapy and evidence of compensation for the reduced fitness of K103N + L100I by the nucleoside resistance mutation L74V	http://ucelinks.cdlib.org:8888/sfx_local?url_ver=Z39.88-2004&rfr_id=info%3Asid%2Fucla.worldcat.org%3Aworldcat&rft_val_fmt=info%3Aofi%2Ffmt%3Akev%3Amtx%3Ajournal&rft.genre=article&rft.genre=article&rft_id=info%3Aoclcnum%2F4927195012&rft_id=urn%3AISSN%3A0042-6822&rft.aulast=Koval&rft.aufirst=Christine&rft.auinitm=E&rft.atitle=Relative+replication+fitness+of+efavirenz-resistant+mutants+of+HIV-1%3A+C…	Christine E. Koval et al.	2006-09-15	Yes	Emerge, Develop, Mutate, Acquire
Virology	Virology	Reactivation of ancestral strains of HIV-1 in the gp120 V3 env region in patients failing antiretroviral therapy and subjected to structured treatment interruption	http://ucelinks.cdlib.org:8888/sfx_local?url_ver=Z39.88-2004&rfr_id=info%3Asid%2Fucla.worldcat.org%3Aworldcat&rft_val_fmt=info%3Aofi%2Ffmt%3Akev%3Amtx%3Ajournal&rft.genre=article&rft.genre=article&rft_id=info%3Aoclcnum%2F4927196103&rft_id=urn%3AISSN%3A0042-6822&rft.aulast=Silva&rft.aufirst=Wilson&rft.auinitm=Pereira&rft.atitle=Reactivation+of+ancestral+strains+of+HIV-1+in+the+gp120+V3+env+region+…	WIlson Pereira Silva et al.	2006-10-10	Yes	Mutate
Virology	Virology	HIV-1 clones resistant to a small molecule CCR5 inhibitor use the inhibitor-bound form of CCR5 for entry	http://ucelinks.cdlib.org:8888/sfx_local?url_ver=Z39.88-2004&rfr_id=info%3Asid%2Fucla.worldcat.org%3Aworldcat&rft_val_fmt=info%3Aofi%2Ffmt%3Akev%3Amtx%3Ajournal&rft.genre=article&rft.genre=article&rft_id=info%3Aoclcnum%2F5901564035&rft_id=urn%3AISSN%3A0042-6822&rft.aulast=Pugach&rft.aufirst=Pavel&rft.atitle=HIV-1+clones+resistant+to+a+small+molecule+CCR5+inhibitor+use+the+inhibitor-bound+form+of+…	Pavel Pugach et al.	2007-04-25	Yes	Develop, Mutate, Acquire, Emerge
Virology	Virology	Mapping resistance to the CCR5 co-receptor antagonist vicriviroc using heterologous chimeric HIV-1 envelope genes reveals key determinants in the C2-V5 domain of gp120	http://ucelinks.cdlib.org:8888/sfx_local?url_ver=Z39.88-2004&rfr_id=info%3Asid%2Fucla.worldcat.org%3Aworldcat&rft_val_fmt=info%3Aofi%2Ffmt%3Akev%3Amtx%3Ajournal&rft.genre=article&rft.genre=article&rft_id=info%3Aoclcnum%2F4927217452&rft_id=urn%3AISSN%3A0042-6822&rft.aulast=Ogert&rft.aufirst=Robert&rft.auinitm=A&rft.atitle=Mapping+resistance+to+the+CCR5+co-receptor+antagonist+vicriviroc+using+heter…	Robert A. Ogert et al.	2008-04-10	No	Develop, Mutate, Emerge
Virology	Virology	Drug-associated changes in amiNo acid residues in Gag p2, p7NC, and p6Gag/p6Pol in human immuNodeficiency virus type 1 (HIV-1) display a dominant effect on replicative fitness and drug response	http://ucelinks.cdlib.org:8888/sfx_local?url_ver=Z39.88-2004&rfr_id=info%3Asid%2Fucla.worldcat.org%3Aworldcat&rft_val_fmt=info%3Aofi%2Ffmt%3Akev%3Amtx%3Ajournal&rft.genre=article&rft.genre=article&rft_id=info%3Aoclcnum%2F264707914&rft_id=urn%3AISSN%3A0042-6822&rft_id=info%3Adoi%2Fhttp%3A%2F%2Fdx.doi.org%2F10.1016%2Fj.virol.2008.05.029&rft.aulast=Ho&rft.aufirst=SK&rft.atitle=Drug-associated+change…	Sarah K. Ho et al.	2008-09-01	No	Develop, Mutate, Emerge
Virology	Virology	Suboptimal inhibition of protease activity in human immuNodeficiency virus type 1: Effects on virion morphogenesis and RNA maturation	http://ucelinks.cdlib.org:8888/sfx_local?url_ver=Z39.88-2004&rfr_id=info%3Asid%2Fucla.worldcat.org%3Aworldcat&rft_val_fmt=info%3Aofi%2Ffmt%3Akev%3Amtx%3Ajournal&rft.genre=article&rft.genre=article&rft_id=info%3Aoclcnum%2F264707979&rft_id=urn%3AISSN%3A0042-6822&rft_id=info%3Adoi%2Fhttp%3A%2F%2Fdx.doi.org%2F10.1016%2Fj.virol.2008.06.030&rft.aulast=Moore&rft.aufirst=MD&rft.atitle=Suboptimal+inhibiti…	Michael D. Moore et al.	2008-09-15	No	Emerge
Virology	Virology	Quantifying the relationship between HIV-1 susceptibility to CCR5 antagonists and virus affinity for antagonist-occupied co-receptor	http://ucelinks.cdlib.org:8888/sfx_local?url_ver=Z39.88-2004&rfr_id=info%3Asid%2Fucla.worldcat.org%3Aworldcat&rft_val_fmt=info%3Aofi%2Ffmt%3Akev%3Amtx%3Ajournal&rft.genre=article&rft.genre=article&rft_id=info%3Aoclcnum%2F4927243042&rft_id=urn%3AISSN%3A0042-6822&rft.aulast=Buontempo&rft.aufirst=Peter&rft.auinitm=J&rft.atitle=Quantifying+the+relationship+between+HIV-1+susceptibility+to+CCR5+antagon…	Peter J. Buontempo et al.	2009-12-20	No	Develop, Mutate
Virology	Virology	Clinical resistance to vicriviroc through Adaptive V3 loop mutations in HIV-1 subtype D gp120 that alter interactions with the N-terminus and ECL2 of CCR5	http://ucelinks.cdlib.org:8888/sfx_local?url_ver=Z39.88-2004&rfr_id=info%3Asid%2Fucla.worldcat.org%3Aworldcat&rft_val_fmt=info%3Aofi%2Ffmt%3Akev%3Amtx%3Ajournal&rft.genre=article&rft.genre=article&rft_id=info%3Aoclcnum%2F4927248662&rft_id=urn%3AISSN%3A0042-6822&rft.aulast=Ogert&rft.aufirst=Robert&rft.auinitm=A&rft.atitle=Clinical+resistance+to+vicriviroc+through+Adaptive+V3+loop+mutations+in+HIV-…	Robert A. Ogert et al.	2010-04-25	Yes	Develop, Mutate, Acquire, Adapt
Virology	Virology	Evolution and recombination of genes encoding HIV-1 drug resistance and tropism during antiretroviral therapy	http://ucelinks.cdlib.org:8888/sfx_local?url_ver=Z39.88-2004&rfr_id=info%3Asid%2Fucla.worldcat.org%3Aworldcat&rft_val_fmt=info%3Aofi%2Ffmt%3Akev%3Amtx%3Ajournal&rft.genre=article&rft.genre=article&rft_id=info%3Aoclcnum%2F4927251689&rft_id=urn%3AISSN%3A0042-6822&rft.aulast=Shi&rft.aufirst=Binshan&rft.atitle=Evolution+and+recombination+of+genes+encoding+HIV-1+drug+resistance+and+tropism+during+anti…	Binshan Shi et al.	2010-08-15	Yes	Emerge, Develop, Acquire, Mutate
Virology	Virology	Design and evaluation of antiretroviral peptides corresponding to the C-terminal heptad repeat region (C-HR) of human immuNodeficiency virus type 1 envelope glycoprotein gp41	http://ucelinks.cdlib.org:8888/sfx_local?url_ver=Z39.88-2004&rfr_id=info%3Asid%2Fucla.worldcat.org%3Aworldcat&rft_val_fmt=info%3Aofi%2Ffmt%3Akev%3Amtx%3Ajournal&rft.genre=article&rft.genre=article&rft_id=info%3Aoclcnum%2F5903484327&rft_id=urn%3AISSN%3A0042-6822&rft.aulast=Soonthornsata&rft.aufirst=Bongkot&rft.atitle=Design+and+evaluation+of+antiretroviral+peptides+corresponding+to+the+C-terminal+…	Bongkot Soonthornsata et al.	2010-09-15	No	Emerge
Virology	Virology	Patients on HAART often have an excess of unintegrated HIV DNA: Implications for monitoring reservoirs	http://ucelinks.cdlib.org:8888/sfx_local?url_ver=Z39.88-2004&rfr_id=info%3Asid%2Fucla.worldcat.org%3Aworldcat&rft_val_fmt=info%3Aofi%2Ffmt%3Akev%3Amtx%3Ajournal&rft.genre=article&rft.genre=article&rft_id=info%3Aoclcnum%2F4927257300&rft_id=urn%3AISSN%3A0042-6822&rft.aulast=Agosto&rft.aufirst=Luis&rft.auinitm=M&rft.atitle=Patients+on+HAART+often+have+an+excess+of+unintegrated+HIV+DNA%3A+Implication…	Luis M. Agosto et al.	2011-01-05	Yes	Develop
Virology	Virology	Resistance of a human immuNodeficiency virus type 1 isolate to a small molecule CCR5 inhibitor can involve sequence changes in both gp120 and gp41	http://ucelinks.cdlib.org:8888/sfx_local?url_ver=Z39.88-2004&rfr_id=info%3Asid%2Fucla.worldcat.org%3Aworldcat&rft_val_fmt=info%3Aofi%2Ffmt%3Akev%3Amtx%3Ajournal&rft.genre=article&rft.genre=article&rft_id=info%3Aoclcnum%2F5903255584&rft_id=urn%3AISSN%3A0042-6822&rft.aulast=Anastassopoulou&rft.aufirst=Cleo&rft.auinitm=G&rft.atitle=Resistance+of+a+human+immuNodeficiency+virus+type+1+isolate+to+a+sma…	Cleo G. Anastassopoulou et al.	2011-04-25	Yes	Develop, Emerge, Mutate, Acquire
Virology	Virology	A combination of polymorphic mutations in V3 loop of HIV-1 gp120 can confer Noncompetitive resistance to maraviroc	http://ucelinks.cdlib.org:8888/sfx_local?url_ver=Z39.88-2004&rfr_id=info%3Asid%2Fucla.worldcat.org%3Aworldcat&rft_val_fmt=info%3Aofi%2Ffmt%3Akev%3Amtx%3Ajournal&rft.genre=article&rft.genre=article&rft_id=info%3Aoclcnum%2F5901564321&rft_id=urn%3AISSN%3A0042-6822&rft.aulast=Yuan&rft.aufirst=Yuzhe&rft.atitle=A+combination+of+polymorphic+mutations+in+V3+loop+of+HIV-1+gp120+can+confer+Noncompetitive+r…	Yuzhe Yuan et al.	2011-05-10	No	Develop, Mutate, Acquire, Emerge
Virology	Virology	The effects of RNase H inhibitors and nevirapine on the susceptibility of HIV-1 to AZT and 3TC	http://ucelinks.cdlib.org:8888/sfx_local?url_ver=Z39.88-2004&rfr_id=info%3Asid%2Fucla.worldcat.org%3Aworldcat&rft_val_fmt=info%3Aofi%2Ffmt%3Akev%3Amtx%3Ajournal&rft.genre=article&rft.genre=article&rft_id=info%3Aoclcnum%2F5903337434&rft_id=urn%3AISSN%3A0042-6822&rft.aulast=Davis&rft.aufirst=Caroline&rft.auinitm=A&rft.atitle=The+effects+of+RNase+H+inhibitors+and+nevirapine+on+the+susceptibility+of+…	Caroline A. Davis et al.	2011-10-25	No	Develop, Mutate, Emerge
Virology	Virology	Feglymycin, a unique natural bacterial antibiotic peptide, inhibits HIV entry by targeting the viral envelope protein gp120	http://ucelinks.cdlib.org:8888/sfx_local?url_ver=Z39.88-2004&rfr_id=info%3Asid%2Fucla.worldcat.org%3Aworldcat&rft_val_fmt=info%3Aofi%2Ffmt%3Akev%3Amtx%3Ajournal&rft.genre=article&rft.genre=article&rft_id=info%3Aoclcnum%2F5903454136&rft_id=urn%3AISSN%3A0042-6822&rft.aulast=F%C3%A9rir&rft.aufirst=Geoffrey&rft.atitle=Feglymycin%2C+a+unique+natural+bacterial+antibiotic+peptide%2C+inhibits+HIV+entry+b…	Geoffrey Ferir et al.	2012-11-25	No	Mutate, Develop
Virology	Virology	Connection subdomain mutations in HIV-1 subtype-C treatment-experienced patients enhance NRTI and NNRTI drug resistance	http://ucelinks.cdlib.org:8888/sfx_local?url_ver=Z39.88-2004&rfr_id=info%3Asid%2Fucla.worldcat.org%3Aworldcat&rft_val_fmt=info%3Aofi%2Ffmt%3Akev%3Amtx%3Ajournal&rft.genre=article&rft.genre=article&rft_id=info%3Aoclcnum%2F5903325306&rft_id=urn%3AISSN%3A0042-6822&rft.aulast=Delviks-Frankenberry&rft.aufirst=Krista&rft.auinitm=A&rft.atitle=Connection+subdomain+mutations+in+HIV-1+subtype-C+treatment-e…	Krista A. Delviks-Frankenberry et al.	2013-01-20	No	Mutate, Acquire, Emerge
Virology	Virology	Mechanisms of HIV-1 subtype C resistance to GRFT, CV-N and SVN	http://ucelinks.cdlib.org:8888/sfx_local?url_ver=Z39.88-2004&rfr_id=info%3Asid%2Fucla.worldcat.org%3Aworldcat&rft_val_fmt=info%3Aofi%2Ffmt%3Akev%3Amtx%3Ajournal&rft.genre=article&rft.genre=article&rft_id=info%3Aoclcnum%2F5139663527&rft_id=urn%3AISSN%3A0042-6822&rft.aulast=Alexandre&rft.aufirst=Kabamba&rft.auinitm=B&rft.atitle=Mechanisms+of+HIV-1+subtype+C+resistance+to+GRFT%2C+CV-N+and+SVN&rft.jt…	Kabamba B. Alexandre et al.	2013-11-01	Yes	Develop, Mutate
Virology	Virology	Preferential recognition of moNomeric CCR5 expressed in cultured cells by the HIV-1 envelope glycoprotein gp120 for the entry of R5 HIV-1	http://ucelinks.cdlib.org:8888/sfx_local?url_ver=Z39.88-2004&rfr_id=info%3Asid%2Fucla.worldcat.org%3Aworldcat&rft_val_fmt=info%3Aofi%2Ffmt%3Akev%3Amtx%3Ajournal&rft.genre=article&rft.genre=article&rft_id=info%3Aoclcnum%2F5903484348&rft_id=urn%3AISSN%3A0042-6822&rft.aulast=NakaNo&rft.aufirst=Yusuke&rft.atitle=Preferential+recognition+of+moNomeric+CCR5+expressed+in+cultured+cells+by+the+HIV-1+envel…	Yusuke NakaNo et al.	2014-03-01	Yes
Virology	Virology	HIV-1 Mutates to evade IFITM1 restriction	http://ucelinks.cdlib.org:8888/sfx_local?url_ver=Z39.88-2004&rfr_id=info%3Asid%2Fucla.worldcat.org%3Aworldcat&rft_val_fmt=info%3Aofi%2Ffmt%3Akev%3Amtx%3Ajournal&rft.genre=article&rft.genre=article&rft_id=info%3Aoclcnum%2F5901459645&rft_id=urn%3AISSN%3A0042-6822&rft.aulast=Ding&rft.aufirst=Shilei&rft.atitle=HIV-1+Mutates+to+evade+IFITM1+restriction&rft.jtitle=Virology&rft.date=2014&rft.volume=454-…	Shilei Ding et al.	2014-04-01	Yes	Develop, Emerge, Mutate, Acquire
Virology	Virology	Next generation sequencing of the hepatitis C virus NS5B gene reveals potential Novel S282 drug resistance mutations	http://ucelinks.cdlib.org:8888/sfx_local?url_ver=Z39.88-2004&rfr_id=info%3Asid%2Fucla.worldcat.org%3Aworldcat&rft_val_fmt=info%3Aofi%2Ffmt%3Akev%3Amtx%3Ajournal&rft.genre=article&rft.genre=article&rft_id=info%3Aoclcnum%2F5718494853&rft_id=urn%3AISSN%3A0042-6822&rft.aulast=Ji&rft.aufirst=Hezhao&rft.atitle=Next+generation+sequencing+of+the+hepatitis+C+virus+NS5B+gene+reveals+potential+Novel+S282+dr…	Hezhao Ji et al.	2015-03-01	No	Mutate
Virology	Virology	High recombination potential of subtype A HIV-1	http://ucelinks.cdlib.org:8888/sfx_local?url_ver=Z39.88-2004&rfr_id=info%3Asid%2Fucla.worldcat.org%3Aworldcat&rft_val_fmt=info%3Aofi%2Ffmt%3Akev%3Amtx%3Ajournal&rft.genre=article&rft.genre=article&rft_id=info%3Aoclcnum%2F5903916741&rft_id=urn%3AISSN%3A0042-6822&rft.aulast=Nikolaitchik&rft.aufirst=Olga&rft.atitle=High+recombination+potential+of+subtype+A+HIV-1&rft.jtitle=Virology&rft.date=2015&rft…	Olga Nikolaitchik et al.	2015-10-01	No	Mutate
Virology	Virology	Differential regulatory activities of viral protein X for anti-viral efficacy of nucleos(t)ide reverse transcriptase inhibitors in moNocyte-derived macrophages and activated CD4+ T cells	http://ucelinks.cdlib.org:8888/sfx_local?url_ver=Z39.88-2004&rfr_id=info%3Asid%2Fucla.worldcat.org%3Aworldcat&rft_val_fmt=info%3Aofi%2Ffmt%3Akev%3Amtx%3Ajournal&rft.genre=article&rft.genre=article&rft_id=info%3Aoclcnum%2F5903854982&rft_id=urn%3AISSN%3A0042-6822&rft_id=info%3Adoi%2Fhttp%3A%2F%2Fdx.doi.org%2F10.1016%2Fj.virol.2015.08.006&rft.aulast=Hollenbaugh&rft.aufirst=JA&rft.atitle=Differential…	Joseph A. Hollenbaugh et al.	2015-11-01	No	Develop, Mutate
