# Supplementary material for: A systematic review of differential rate of use of the word “evolve” across fields
Source: PeerJ. 2017 Aug 21;5:e3639. doi: 10.7717/peerj.3639 (PMC5572546; doi:10.7717/peerj.3639)
Supplement: Table S3 [file peerj-05-3639-s005.xlsx]

## Sheet: Sheet1
S3 Table. Textbooks Used in Analysis.
Rank	Text	Edition/Year	Author	Tumor Cells Evolving?	Notes
4	Fundamentals of Molecular Evolution	2nd/2000	Dan Graur, Wen-Hsiung Li	No	"cancer" not in index
6	Molecular Markers, Natural History, and Evolution	2nd/2004	John C. Avise	No	"cancer" not in index
7	Understanding Evolution	6th/2000	E. Peter Volpe, Peter A. Rosenbaum	Yes	p. 76-77
8	An Introduction to Biological Evolution	2nd/2008	Kenneth V. Kardong	No	"cancer" not in index
9	Molecular Evolution and Phylogenetics	2000	Masatoshi Nei, Sudhir Kumar	No	"cancer" not in index
20	Genesis: The Evolution of Biology	2003	Jan Sapp	No	mention of "cancer" is off-topic
25	Evolution: Making Sense of Life	2nd/2015	Carl Zimmer, Douglas J. Emlen	Yes	p. 631-634
28	The Neutral Theory of Molecular Evolution	1983	Motoo Kimura	No	"cancer" not in index
39	What Evolution Is	2001	Ernst Mayr	No	"cancer" not in index
54	The Theory of Evolution	Canto/1993	John Maynard Smith	No	"cancer" not in index
